# Supplementary material for: cyclo-Tetra­kis(μ-3-acetyl-4-methyl-1H-pyrazole-5-carboxyl­ato-κ4 N 2,O 3:N 1,O 5)tetra­kis[aqua­copper(II)] tetra­deca­hydrate
Source: Acta Crystallogr Sect E Struct Rep Online. 2011 Aug 17;67(Pt 9):m1260–1. doi: 10.1107/S1600536811030832 (PMC3200935; doi:10.1107/S1600536811030832)
Supplement: Supplementary file 2 [file e-67-m1260-Isup2.hkl]

#
# h,k,l, Fc-squared, Fo-squared, sigma(Fo-squared) and status flag
#
data_I
_shelx_title ' MCuL2_MS in I4(1)/a (SIR2K4, blue block)'
_shelx_refln_list_code          4
_shelx_F_calc_maximum      737.23
_exptl_crystal_F_000      2560.00
_reflns_d_resolution_high  0.6914
 
loop_
 _symmetry_equiv_pos_as_xyz
 'x, y, z'
 '-y+3/4, x+1/4, z+1/4'
 '-x, -y+1/2, z'
 'y+1/4, -x+1/4, z+1/4'
 'x+1/2, y+1/2, z+1/2'
 '-y+5/4, x+3/4, z+3/4'
 '-x+1/2, -y+1, z+1/2'
 'y+3/4, -x+3/4, z+3/4'
 '-x, -y, -z'
 'y-3/4, -x-1/4, -z-1/4'
 'x, y-1/2, -z'
 '-y-1/4, x-1/4, -z-1/4'
 '-x+1/2, -y+1/2, -z+1/2'
 'y-1/4, -x+1/4, -z+1/4'
 'x+1/2, y, -z+1/2'
 '-y+1/4, x+1/4, -z+1/4'
 
_cell_length_a    13.8502
_cell_length_b    13.8502
_cell_length_c    26.2795
_cell_angle_alpha  90.000
_cell_angle_beta   90.000
_cell_angle_gamma  90.000
 
_shelx_F_squared_multiplier     1.000
 
loop_
 _refln_index_h
 _refln_index_k
 _refln_index_l
 _refln_F_squared_calc
 _refln_F_squared_meas
 _refln_F_squared_sigma
 _refln_observed_status
   0   2   0     1142.59     1477.73     19.67 o
   2   2   0    11972.48    17670.85    163.36 o
  -2   4   0    21412.37    21711.58    222.32 o
   0   4   0   291073.06   288058.19   1839.69 o
   2   4   0   295227.22   306652.56   2342.45 o
   4   4   0    80967.90    93260.33    969.84 o
  -4   6   0    20146.88    19219.08    255.46 o
  -2   6   0    14512.56    11827.51    146.73 o
   0   6   0     1035.37      933.61     28.48 o
   2   6   0    31990.45    29051.13    234.98 o
   4   6   0     4263.18     3507.73     76.14 o
   6   6   0    99762.18    99283.59    945.11 o
  -6   8   0       64.31      -51.10     54.04 o
  -4   8   0      487.45      394.06     77.74 o
  -2   8   0   103730.40   105028.66    819.45 o
   0   8   0    32810.81    31248.65    270.92 o
   2   8   0   224565.86   236234.73   1703.85 o
   4   8   0      235.90      129.19     27.72 o
   6   8   0       35.14       51.24     32.66 o
   8   8   0    17661.89    18682.46    295.52 o
  -8  10   0    12013.08    11704.24    235.47 o
  -6  10   0    11102.68    11560.08    233.21 o
  -4  10   0    31397.50    31064.89    359.62 o
  -2  10   0    12586.62    12718.19    172.85 o
   0  10   0        5.42       21.66     30.15 o
   2  10   0       80.42       29.36     33.84 o
   4  10   0     3702.03     3745.06     90.55 o
   6  10   0     1302.02     1400.22     58.77 o
   8  10   0    15663.55    15534.09    450.02 o
  10  10   0      200.44       -4.60     86.38 o
 -10  12   0      154.90       50.95     90.51 o
  -8  12   0     3437.00     2971.75    142.67 o
  -6  12   0       53.70      -67.61     67.61 o
  -4  12   0      514.21      468.21     72.60 o
  -2  12   0      135.59       75.09     69.85 o
   0  12   0     6025.04     6069.47    108.40 o
   2  12   0       49.89      -46.59     46.59 o
   4  12   0    15887.64    16819.92    173.07 o
   6  12   0     1057.39     1007.02     85.54 o
   8  12   0    10627.71    11068.88    239.02 o
  10  12   0     1849.38     1989.77    132.14 o
  12  12   0    13847.90    13778.13    342.62 o
 -12  14   0     4021.54     4383.27    309.56 o
 -10  14   0     5741.62     5228.21    196.98 o
  -8  14   0      180.25      134.15     95.68 o
  -6  14   0    11185.72    11012.16    262.58 o
  -4  14   0    17169.50    17416.32    301.32 o
  -2  14   0     3070.52     2983.73    127.82 o
   0  14   0      202.93      142.60     55.52 o
   2  14   0     1127.30     1047.97     56.05 o
   4  14   0    11813.37    13153.49    195.12 o
   6  14   0     2745.12     2672.84    148.37 o
   8  14   0     6534.80     6845.38    181.37 o
  10  14   0      914.92      876.29    115.67 o
  12  14   0      716.53      344.46    167.99 o
  14  14   0       15.07      598.43    305.20 o
 -12  16   0     1986.35     2069.74    238.42 o
 -10  16   0    11639.26    12493.49    297.71 o
  -8  16   0      627.79      371.57    114.43 o
  -6  16   0       41.30      -10.45    101.67 o
  -4  16   0      834.73      601.13    110.22 o
  -2  16   0     5874.96     5648.63    152.39 o
   0  16   0     2035.30     2269.47    116.84 o
   2  16   0      747.61      771.54     73.79 o
   4  16   0     4122.05     4451.93    231.59 o
   6  16   0      462.40      443.60     89.06 o
   8  16   0      967.56      949.90    117.75 o
  10  16   0     5511.15     5030.09    347.09 o
  12  16   0      793.08     1208.82    335.12 o
  -8  18   0      842.23      675.13    137.20 o
  -6  18   0     2473.45     2319.45    146.59 o
  -4  18   0      437.21      337.73    117.31 o
  -2  18   0     5552.65     5312.90    359.86 o
   0  18   0       15.63       26.81     84.58 o
   2  18   0      256.12      152.63    120.62 o
   4  18   0        5.88       72.37    185.51 o
   6  18   0     3374.95     2932.29    329.13 o
   8  18   0      132.37       55.50    154.06 o
   0   1   1   172541.13   158399.73   3076.31 o
  -1   2   1    10245.56    14504.90     85.33 o
   1   2   1    23269.56    20830.23     99.42 o
  -2   3   1       14.01      195.49     12.85 o
   0   3   1    23608.19    25931.06    118.39 o
   2   3   1     1366.98      840.26     17.77 o
  -3   4   1    10693.22     8754.90     84.97 o
  -1   4   1    33049.32    30852.68    145.62 o
   1   4   1   543513.38   570122.50   3093.16 o
   3   4   1     6521.17     8447.63     65.74 o
  -4   5   1     6274.43     5858.03     79.10 o
  -2   5   1    49320.29    51306.92    300.43 o
   0   5   1     7657.02     8459.60     52.85 o
   2   5   1    35308.00    34780.04    183.89 o
   4   5   1     1641.89     1652.19     34.54 o
  -5   6   1    38131.18    37916.39    292.42 o
  -3   6   1    61795.21    62530.48    448.44 o
  -1   6   1     4390.12     4472.80     44.26 o
   1   6   1     4263.38     4210.79     84.94 o
   3   6   1    39287.10    39160.27    231.50 o
   5   6   1    23624.88    22609.09    158.97 o
  -6   7   1    56212.22    57088.00    467.05 o
  -4   7   1     2561.53     2463.43     64.80 o
  -2   7   1       10.78       44.11     19.52 o
   0   7   1      925.24     1160.37     25.97 o
   2   7   1   122630.13   133326.95    648.76 o
   4   7   1    10401.71    10242.36     79.09 o
   6   7   1    11259.93    11518.03    125.27 o
  -7   8   1     3201.06     3583.63     76.73 o
  -5   8   1       16.36       66.93     39.58 o
  -3   8   1     5051.74     5354.06     83.91 o
  -1   8   1    25528.36    26462.52    192.11 o
   1   8   1    43853.28    44279.26    238.77 o
   3   8   1    62678.44    65396.87    333.16 o
   5   8   1     3098.03     3475.58     50.64 o
   7   8   1      163.56      121.99     31.68 o
  -8   9   1       62.86       86.98     51.06 o
  -6   9   1    30421.36    29557.05    274.90 o
  -4   9   1    12090.91    11795.46    134.26 o
  -2   9   1    10902.09    11232.04     91.67 o
   0   9   1     2586.16     2437.28     41.73 o
   2   9   1     1120.63     1530.06     31.38 o
   4   9   1     3202.07     3416.48     49.14 o
   6   9   1     2776.06     2529.10     50.59 o
   8   9   1     6019.71     5688.40    117.69 o
  -9  10   1     3665.76     3253.43     99.71 o
  -7  10   1       93.07      119.77     50.84 o
  -5  10   1    39755.46    39230.42    467.72 o
  -3  10   1     4553.98     4300.53     84.17 o
  -1  10   1      382.31      403.98     26.84 o
   1  10   1     1626.11     1475.81     34.70 o
   3  10   1     8284.33     7907.05     69.11 o
   5  10   1       26.97       46.82     25.24 o
   7  10   1    10350.62    10317.26    150.13 o
   9  10   1      113.20       23.07     55.27 o
 -10  11   1     6516.15     6373.75    137.66 o
  -8  11   1     2738.67     2588.77     91.67 o
  -6  11   1     3403.74     3109.69     87.41 o
  -4  11   1      702.67      712.45     51.23 o
  -2  11   1      309.74      367.40     32.34 o
   0  11   1      876.34      878.24     32.68 o
   2  11   1     1419.38     1615.49     45.86 o
   4  11   1     9663.64    10119.88     91.22 o
   6  11   1     4567.80     3939.18     80.86 o
   8  11   1      106.51      156.77     58.33 o
  10  11   1     5727.15     5463.92    132.04 o
 -11  12   1     7600.50     7566.83    167.68 o
  -9  12   1     1392.82     1205.16     81.57 o
  -7  12   1     1935.73     1724.95     79.99 o
  -5  12   1      426.03      391.77     52.92 o
  -3  12   1     1225.62     1031.76     60.62 o
  -1  12   1      854.11      877.10     37.68 o
   1  12   1     1329.93     1225.40     38.85 o
   3  12   1    33987.23    34994.16    195.04 o
   5  12   1       12.02      -36.30     36.30 o
   7  12   1       88.36       72.51     51.22 o
   9  12   1     5189.10     4907.51    147.58 o
  11  12   1     3421.42     3123.94    121.40 o
 -12  13   1     1604.76     1235.86    101.94 o
 -10  13   1       54.38      -79.98     81.54 o
  -8  13   1      802.96      730.55     69.55 o
  -6  13   1      575.79      469.54     61.73 o
  -4  13   1      983.27      985.14     66.48 o
  -2  13   1     6466.38     6324.42    107.52 o
   0  13   1      306.47      204.97     34.53 o
   2  13   1     6339.89     6239.70     71.72 o
   4  13   1     2703.76     2603.38     62.13 o
   6  13   1      158.70      154.81     50.12 o
   8  13   1    11941.03    12682.44    164.02 o
  10  13   1      508.66      519.62     81.44 o
  12  13   1     3084.29     2859.85    127.95 o
 -13  14   1       25.10       30.00    113.75 o
 -11  14   1       11.73       49.25     78.11 o
  -9  14   1     1674.61     1481.64     86.41 o
  -7  14   1     3284.79     2967.84     99.30 o
  -5  14   1      109.67       93.83     58.84 o
  -3  14   1    11992.86    12402.74    163.23 o
  -1  14   1     1679.74     1576.85     66.56 o
   1  14   1      392.16      445.29     35.45 o
   3  14   1      502.36      304.81     37.62 o
   5  14   1     7767.55     7670.46    165.46 o
   7  14   1     1606.16     1610.50     75.37 o
   9  14   1     2473.82     2191.51    116.05 o
  11  14   1     2071.02     2321.78    190.89 o
  13  14   1       21.97     -106.28    115.28 o
 -12  15   1       82.79       -8.66     94.37 o
 -10  15   1     3515.72     3207.35    120.82 o
  -8  15   1      953.95      949.54     85.02 o
  -6  15   1     5665.11     5865.90    137.69 o
  -4  15   1      116.62       73.91     65.68 o
  -2  15   1        2.45      -28.96     52.32 o
   0  15   1     3383.86     3299.07     77.25 o
   2  15   1     5518.14     5458.53     81.37 o
   4  15   1     4808.81     4999.01    102.01 o
   6  15   1     2024.43     2113.60     81.60 o
   8  15   1     1000.79      787.73     73.88 o
  10  15   1      153.03      168.33     68.35 o
  12  15   1     2227.66     2060.54    140.48 o
 -11  16   1     7658.70     8293.95    207.05 o
  -9  16   1      850.29      857.07     90.73 o
  -7  16   1     2551.77     2615.38    112.10 o
  -5  16   1       20.38      -86.23     86.23 o
  -3  16   1      364.77      442.74     64.04 o
  -1  16   1        7.12      -49.78     49.78 o
   1  16   1     1406.23     1216.63     62.51 o
   3  16   1     1410.04     1252.47     62.19 o
   5  16   1     1310.82     1316.84     80.39 o
   7  16   1      474.18      547.95     71.45 o
   9  16   1      440.96      491.15     84.83 o
  11  16   1      736.15      850.98    152.12 o
 -10  17   1      728.79      568.94    101.87 o
  -8  17   1      314.07      300.05     81.32 o
  -6  17   1     1058.89      992.67     86.67 o
  -4  17   1       55.75       17.50     68.90 o
  -2  17   1     1312.29     1405.44     83.21 o
   0  17   1     1473.89     1357.36     74.88 o
   2  17   1      699.55      711.51     61.47 o
   4  17   1      852.16      922.62     99.06 o
   6  17   1       14.07      -49.35     71.84 o
   8  17   1      169.07      133.65     96.66 o
  10  17   1     1191.20     1184.85    124.00 o
  -7  18   1      694.13      667.92     89.23 o
  -5  18   1      860.39     1053.65     95.90 o
  -3  18   1     2170.06     2012.63    105.05 o
  -1  18   1       22.62      -22.59     66.23 o
   1  18   1       12.92      -42.25     64.80 o
   3  18   1      253.96      109.11     89.96 o
   5  18   1      237.41      232.85    103.25 o
   7  18   1      233.80      432.76    113.52 o
  -6  19   1     1181.46     1001.79    102.56 o
  -4  19   1      312.29      159.86     87.50 o
  -2  19   1       63.48      -73.48     78.00 o
   0  19   1        1.70      -88.37     88.37 o
   2  19   1     1654.29     1520.07    147.46 o
   4  19   1     1390.17     1580.27    415.91 o
   6  19   1     1768.69     1988.15    209.43 o
   1   1   2    78279.52    79057.67    426.55 o
   0   2   2    11302.67     7692.72     39.73 o
   2   2   2    14093.28    13679.19     87.72 o
  -1   3   2     4248.36     5156.29     36.29 o
   1   3   2   150081.81   148325.30    672.32 o
   3   3   2      668.69      760.58     21.15 o
  -2   4   2     2419.47     1373.56     28.93 o
   0   4   2    25599.51    26165.21    139.78 o
   2   4   2     6225.39     9079.90     63.74 o
   4   4   2    10752.55    10911.11    103.18 o
  -3   5   2    13695.28    13189.83    111.54 o
  -1   5   2    74054.68    74160.98    373.91 o
   1   5   2    36570.57    36198.64    185.24 o
   3   5   2    12927.86    14288.21    100.83 o
   5   5   2    14469.86    15232.89    123.00 o
  -4   6   2      721.57      412.39     32.66 o
  -2   6   2     8540.98     7935.43     68.08 o
   0   6   2    39839.00    39493.50    270.65 o
   2   6   2        0.12        5.29     14.84 o
   4   6   2     1535.10     1214.37     38.91 o
   6   6   2     1004.45     1186.73     63.03 o
  -5   7   2    26166.22    26916.61    254.62 o
  -3   7   2     3515.42     4289.02     62.45 o
  -1   7   2    13012.05    12009.54     91.54 o
   1   7   2    69535.73    72632.97    371.10 o
   3   7   2    69068.13    66913.48    345.12 o
   5   7   2     7112.62     6613.36     70.22 o
   7   7   2     7742.26     7496.00    104.98 o
  -6   8   2     7657.36     7438.04    158.86 o
  -4   8   2    11309.72    11163.12    124.70 o
  -2   8   2    11994.77    13749.17    116.45 o
   0   8   2     3980.83     4737.08     52.94 o
   2   8   2    38442.20    41849.76    222.18 o
   4   8   2     9373.49     9508.20     84.91 o
   6   8   2     2392.26     1981.76     50.46 o
   8   8   2     1280.69     1058.17     61.86 o
  -7   9   2     3522.73     3211.88     89.20 o
  -5   9   2    69133.88    68464.27    542.62 o
  -3   9   2       45.15        9.90     27.74 o
  -1   9   2    59696.16    59265.66    360.05 o
   1   9   2     4621.29     5038.13     59.94 o
   3   9   2     5986.11     6688.27     63.70 o
   5   9   2     1173.34     1202.26     48.23 o
   7   9   2    10930.31    10939.64    161.28 o
   9   9   2       22.50       29.36     52.08 o
  -8  10   2      195.04       21.69     55.27 o
  -6  10   2      298.71      314.41     52.76 o
  -4  10   2     4220.17     4155.81     86.42 o
  -2  10   2     2036.96     1888.10     58.27 o
   0  10   2       13.85       17.70     22.53 o
   2  10   2      928.98      878.52     29.93 o
   4  10   2     4346.57     4006.48     60.85 o
   6  10   2      842.89      778.09     35.46 o
   8  10   2      175.97      -62.26     62.26 o
  10  10   2    12243.89    11711.79    173.77 o
  -9  11   2     9891.50     9513.19    168.21 o
  -7  11   2     6021.29     5703.93    113.10 o
  -5  11   2     9126.58     8883.57    129.87 o
  -3  11   2     2700.43     2566.08     75.72 o
  -1  11   2       40.32      -26.08     26.08 o
   1  11   2     3732.19     3758.81     63.38 o
   3  11   2    14766.68    15164.68    112.07 o
   5  11   2     4945.33     4904.60     65.94 o
   7  11   2     1212.26     1083.80     69.13 o
   9  11   2     3042.85     2578.69     96.69 o
  11  11   2     1128.86     1157.56     89.06 o
 -10  12   2      742.25      467.09     76.84 o
  -8  12   2     1296.36     1327.15     79.01 o
  -6  12   2     1736.74     1435.96     71.16 o
  -4  12   2      101.40       72.02     44.39 o
  -2  12   2       18.11      -37.36     37.78 o
   0  12   2      149.29       87.76     30.10 o
   2  12   2    31458.37    30940.97    197.58 o
   4  12   2     7124.89     7399.29    110.96 o
   6  12   2    15089.16    14855.04    164.92 o
   8  12   2     3947.23     3385.86    106.44 o
  10  12   2      857.32      734.57     80.80 o
  12  12   2     1647.28     1270.66    150.54 o
 -11  13   2     2402.98     2220.80    112.87 o
  -9  13   2        8.83      -66.44     66.44 o
  -7  13   2     2797.36     2638.29     91.54 o
  -5  13   2      646.32      527.44     55.00 o
  -3  13   2    20209.77    20270.25    199.21 o
  -1  13   2     1627.21     1610.08     56.10 o
   1  13   2    19946.88    19658.44    184.98 o
   3  13   2     2811.46     2798.83     60.18 o
   5  13   2       19.82      -35.82     40.12 o
   7  13   2     2385.83     2283.29     84.54 o
   9  13   2    14713.66    14785.27    204.84 o
  11  13   2     2608.50     2630.63    118.28 o
  13  13   2     1639.35     1651.13    119.73 o
 -12  14   2       12.29       29.40     79.16 o
 -10  14   2     2150.62     2118.70    120.14 o
  -8  14   2      308.08      199.28     65.76 o
  -6  14   2     1427.28     1210.86     76.60 o
  -4  14   2     3590.11     3251.03     90.75 o
  -2  14   2     6005.72     5791.45    105.38 o
   0  14   2     1192.24     1411.82     57.48 o
   2  14   2      970.91      789.82     39.94 o
   4  14   2     1100.67     1029.92     46.93 o
   6  14   2      297.69      118.98     53.34 o
   8  14   2        6.81       36.80     58.17 o
  10  14   2     1080.26      927.02     77.39 o
  12  14   2     2884.26     2472.12    148.09 o
  14  14   2       71.50       12.56    136.52 o
 -13  15   2      172.64       59.51    112.55 o
 -11  15   2     5248.31     5208.70    187.45 o
  -9  15   2      201.74      128.53     71.62 o
  -7  15   2     9220.78     9420.77    166.97 o
  -5  15   2       80.52      -61.03     61.03 o
  -3  15   2     1755.49     1681.54     74.22 o
  -1  15   2      296.57      111.23     60.61 o
   1  15   2    13076.52    13532.82    135.51 o
   3  15   2     1097.61     1067.53     46.36 o
   5  15   2    11508.60    11630.74    161.76 o
   7  15   2       58.34      -46.59     55.01 o
   9  15   2      305.97      235.71     68.43 o
  11  15   2        2.99        8.25     90.87 o
  13  15   2     1254.44     1236.84    133.72 o
 -10  16   2       33.47      -96.11     96.11 o
  -8  16   2      979.49      886.30     84.48 o
  -6  16   2       35.83       29.40     68.05 o
  -4  16   2     3089.38     3187.04    106.21 o
  -2  16   2      124.74      144.31     62.92 o
   0  16   2        6.36      -24.55     50.79 o
   2  16   2     1150.98     1096.84     58.17 o
   4  16   2    13237.27    13762.01    205.06 o
   6  16   2      952.15      863.30     84.68 o
   8  16   2     2976.73     2686.99    107.43 o
  10  16   2      393.66      413.66     91.34 o
  -9  17   2      195.04       54.16     85.90 o
  -7  17   2     2349.62     2431.15    106.67 o
  -5  17   2      429.55      450.97     77.34 o
  -3  17   2    13317.25    13599.36    304.79 o
  -1  17   2      620.71      716.87     67.49 o
   1  17   2      885.21      868.42     67.80 o
   3  17   2       11.40      -88.32     88.32 o
   5  17   2      209.94      107.27     73.04 o
   7  17   2      913.21      923.30    114.10 o
   9  17   2     2036.01     2149.09    136.58 o
  -8  18   2      712.93      670.66    104.82 o
  -6  18   2       85.03       -9.30     82.87 o
  -4  18   2      824.17      971.47     95.72 o
  -2  18   2        9.27       45.14     75.86 o
   0  18   2     1784.04     1982.86     92.14 o
   2  18   2      284.08      173.79     93.90 o
   4  18   2      813.48      735.26    113.64 o
   6  18   2       10.02       -2.59    141.71 o
   8  18   2      875.02     1060.17    108.99 o
  -5  19   2     1364.03     1311.72    105.50 o
  -3  19   2       64.29        7.68     81.14 o
  -1  19   2        9.42       -9.84     91.56 o
   1  19   2       74.99      -66.81    131.85 o
   3  19   2     1915.83     1682.30    250.90 o
   5  19   2     1640.24     1436.58    192.50 o
   0   1   3    25795.83    28574.40    152.22 o
  -1   2   3     5823.86     6854.13     40.35 o
   1   2   3      455.85      872.20     14.48 o
  -2   3   3    31140.36    28379.42    170.12 o
   0   3   3      461.23      425.72     10.55 o
   2   3   3    19568.88    21519.93    128.05 o
  -3   4   3     2414.03     2862.43     46.60 o
  -1   4   3    33935.18    40765.88    192.92 o
   1   4   3    40612.62    48803.85    242.84 o
   3   4   3    60212.68    58598.72    326.53 o
  -4   5   3     3440.81     3249.37     81.81 o
  -2   5   3     5896.44     4369.80     43.47 o
   0   5   3     4452.01     3658.77     35.04 o
   2   5   3    70528.34    80031.54    414.25 o
   4   5   3    20272.16    21838.31    156.17 o
  -5   6   3    10812.16     9640.18    109.31 o
  -3   6   3     2805.12     3395.22     69.22 o
  -1   6   3    11706.36    10706.59     71.60 o
   1   6   3     4611.61     3997.63     50.63 o
   3   6   3     2879.05     3124.49     44.93 o
   5   6   3    17166.63    17324.76    143.52 o
  -6   7   3    50166.25    50544.64    462.47 o
  -4   7   3    26370.10    27060.89    217.63 o
  -2   7   3    14180.84    15593.41    119.21 o
   0   7   3    51523.88    50580.40    266.84 o
   2   7   3    27246.39    25741.40    148.34 o
   4   7   3     1682.17     1730.63     39.71 o
   6   7   3     3431.61     3521.65     59.49 o
  -7   8   3     3349.27     3022.66     82.41 o
  -5   8   3     2038.67     2476.71     61.56 o
  -3   8   3     8315.05     7935.01     87.39 o
  -1   8   3    49532.63    48012.96    266.06 o
   1   8   3    16700.05    18508.32    116.40 o
   3   8   3    28253.87    29716.15    165.43 o
   5   8   3    32494.82    34088.31    282.47 o
   7   8   3     1942.74     1951.74     61.50 o
  -8   9   3    11885.92    11480.83    170.05 o
  -6   9   3      366.82      209.87     52.11 o
  -4   9   3    11292.46    10998.79    137.16 o
  -2   9   3     9374.49     8935.66     80.01 o
   0   9   3     3431.17     3431.06     47.99 o
   2   9   3    12189.81    12702.89     95.22 o
   4   9   3      487.26      849.47     33.14 o
   6   9   3     1721.82     1628.82     51.75 o
   8   9   3     5596.83     5571.34    140.80 o
  -9  10   3    15422.09    15383.39    209.49 o
  -7  10   3       24.17       61.76     42.94 o
  -5  10   3    22457.46    22463.79    211.93 o
  -3  10   3     5526.59     5199.99     73.23 o
  -1  10   3      174.78      122.26     22.27 o
   1  10   3    18311.44    19427.50    127.42 o
   3  10   3     9495.69     9189.55     80.41 o
   5  10   3       64.87       32.26     27.07 o
   7  10   3     2504.04     2243.41     81.41 o
   9  10   3     4884.39     5227.63    129.50 o
 -10  11   3       32.61      -65.35     65.35 o
  -8  11   3     5010.38     4756.49    124.79 o
  -6  11   3     4463.85     4258.76     94.33 o
  -4  11   3     1850.03     1770.98     68.02 o
  -2  11   3     7455.30     7818.64     81.20 o
   0  11   3     7208.12     6490.91     70.89 o
   2  11   3     2288.16     2447.24     59.97 o
   4  11   3    11479.71    10762.37    109.66 o
   6  11   3     8336.54     7992.67    113.44 o
   8  11   3     1119.64     1194.44     79.35 o
  10  11   3     6182.10     5696.22    143.46 o
 -11  12   3      450.63      312.92    110.39 o
  -9  12   3      418.58      442.75     67.91 o
  -7  12   3     5604.88     5326.62    121.28 o
  -5  12   3     4379.35     4303.23    130.06 o
  -3  12   3      494.37      504.48     49.89 o
  -1  12   3      722.70      779.50     38.49 o
   1  12   3    14189.31    14609.46    144.98 o
   3  12   3     5156.78     5231.65    144.18 o
   5  12   3    18280.32    18983.12    152.84 o
   7  12   3     5034.96     5351.62    111.26 o
   9  12   3      360.73      171.83     70.30 o
  11  12   3     6811.34     6819.40    161.82 o
 -12  13   3     4093.01     4325.86    145.12 o
 -10  13   3      451.83      542.10     77.45 o
  -8  13   3       89.65        6.10     62.90 o
  -6  13   3     1555.31     1376.29     75.47 o
  -4  13   3    14157.68    13853.74    159.67 o
  -2  13   3     1504.52     1246.64     58.02 o
   0  13   3    12923.99    13032.02    104.94 o
   2  13   3     3425.79     3200.33     61.19 o
   4  13   3     5176.02     5518.61     80.05 o
   6  13   3      436.43      366.06     52.16 o
   8  13   3     4339.34     4385.26    112.65 o
  10  13   3      327.12      280.79     77.84 o
  12  13   3     3365.32     3024.46    128.25 o
 -13  14   3      873.45      770.73     94.88 o
 -11  14   3      258.74      186.70     77.24 o
  -9  14   3     2532.83     2542.09    100.34 o
  -7  14   3     2215.89     2125.18     90.02 o
  -5  14   3      217.80      117.74     56.39 o
  -3  14   3     7543.99     7820.92    138.47 o
  -1  14   3     1916.47     1889.46     67.37 o
   1  14   3      922.47     1043.94     46.01 o
   3  14   3    11752.53    12474.43    112.57 o
   5  14   3     5567.65     5947.50    191.69 o
   7  14   3      230.53      250.91     56.72 o
   9  14   3     4113.10     4423.35    110.21 o
  11  14   3     1258.16     1395.49     90.86 o
  13  14   3     1321.21     1144.34    108.69 o
 -12  15   3      301.61       54.48     84.44 o
 -10  15   3     1161.53     1393.14    107.72 o
  -8  15   3     1084.13      854.19     75.74 o
  -6  15   3      151.61       73.04     61.87 o
  -4  15   3     7102.59     7313.90    131.29 o
  -2  15   3      997.69      725.56     63.15 o
   0  15   3      747.65      832.11     67.40 o
   2  15   3     2585.56     2635.03     62.14 o
   4  15   3     3590.59     3778.75    109.32 o
   6  15   3      309.21      395.46     61.42 o
   8  15   3     1480.80     1485.20     85.45 o
  10  15   3      351.56      341.10     75.12 o
  12  15   3      627.85      486.34     92.79 o
 -11  16   3     2801.96     2704.34    180.75 o
  -9  16   3      364.62      397.23     77.17 o
  -7  16   3      424.00      435.34     72.46 o
  -5  16   3     4866.77     4541.72    115.58 o
  -3  16   3     4979.36     4694.05    119.80 o
  -1  16   3      383.35      510.97     65.95 o
   1  16   3     5569.12     5916.77    106.40 o
   3  16   3     8138.08     7887.51    130.07 o
   5  16   3      334.51      170.45     74.88 o
   7  16   3     1939.69     1840.73     90.71 o
   9  16   3      425.76      413.44     81.51 o
  11  16   3       74.28      312.92     89.89 o
 -10  17   3      426.76      407.99    100.68 o
  -8  17   3       75.97      -27.34     75.79 o
  -6  17   3     1007.23      981.45     86.31 o
  -4  17   3      458.76      312.93     77.85 o
  -2  17   3     3642.93     3584.27    116.59 o
   0  17   3      950.36      919.25     69.60 o
   2  17   3      434.14      579.07     63.06 o
   4  17   3     2238.99     2337.65    117.73 o
   6  17   3       13.28      -48.68     63.99 o
   8  17   3       43.62      144.23     83.11 o
  10  17   3     1653.06     1504.61    133.92 o
  -7  18   3     3482.05     3272.08    177.71 o
  -5  18   3      878.98      834.50     93.09 o
  -3  18   3       55.23       25.09     82.56 o
  -1  18   3     1631.47     1544.04     88.67 o
   1  18   3      137.37       67.99     60.81 o
   3  18   3       91.79       45.40     86.22 o
   5  18   3      980.07     1067.21    141.39 o
   7  18   3      593.14      635.96    134.39 o
  -6  19   3      319.25      272.27     97.48 o
  -4  19   3      453.40      335.36     89.41 o
  -2  19   3      123.07      196.08     82.22 o
   0  19   3     1393.35     1178.40     87.61 o
   2  19   3      809.77      751.25    147.28 o
   4  19   3      197.44      227.40    215.43 o
   6  19   3     2151.77     2473.65    224.15 o
   0   0   4     3760.64     2508.58     38.56 o
   1   1   4      351.86      392.25      9.45 o
   0   2   4    27458.47    28900.76    145.00 o
   2   2   4     4880.62     3264.81     33.31 o
  -1   3   4    84064.69    83748.49    391.77 o
   1   3   4    14340.28    16256.15     94.65 o
   3   3   4     4358.49     5376.68     45.46 o
  -2   4   4     1115.13     1052.56     26.29 o
   0   4   4      388.62      357.91     11.87 o
   2   4   4     2649.19     2041.97     28.15 o
   4   4   4     1019.65      735.95     30.20 o
  -3   5   4       62.51       40.24     23.57 o
  -1   5   4    32218.00    32200.12    170.79 o
   1   5   4    60915.71    69335.28    323.20 o
   3   5   4    20097.22    16835.36    119.55 o
   5   5   4      837.00      402.10     32.63 o
  -4   6   4     1321.23     1071.41     34.59 o
  -2   6   4    41160.32    44164.91    255.64 o
   0   6   4    20721.19    21262.93    120.79 o
   2   6   4     2502.05     2197.89     37.17 o
   4   6   4     3590.92     4037.78     49.81 o
   6   6   4    20473.65    19554.84    178.32 o
  -5   7   4     2312.45     1818.96     42.97 o
  -3   7   4    67909.46    66761.56    412.59 o
  -1   7   4     2186.77     1743.20     31.72 o
   1   7   4     9679.32    10128.77     75.71 o
   3   7   4     8802.60     8477.52     74.34 o
   5   7   4      843.46      789.16     28.33 o
   7   7   4    33666.85    34242.63    272.20 o
  -6   8   4     4556.72     4919.36     88.33 o
  -4   8   4      514.20      543.51     26.82 o
  -2   8   4     6221.14     5594.99     60.05 o
   0   8   4    15719.45    16701.07    107.49 o
   2   8   4    12257.79    10342.68     98.48 o
   4   8   4       59.41       24.37     22.23 o
   6   8   4     1275.22     1532.43     74.38 o
   8   8   4      351.16      359.32     57.98 o
  -7   9   4    25262.81    25019.50    267.37 o
  -5   9   4      498.01      506.54     52.72 o
  -3   9   4     1042.29      946.62     37.82 o
  -1   9   4     7364.78     7791.33     70.20 o
   1   9   4    33634.36    33246.48    190.33 o
   3   9   4     9722.12    10433.72     80.19 o
   5   9   4    24353.55    24810.00    188.53 o
   7   9   4       56.40       55.17     35.02 o
   9   9   4      214.82      148.95     58.65 o
  -8  10   4     8034.66     8240.15    150.53 o
  -6  10   4      721.90      717.28     49.14 o
  -4  10   4    15231.86    15260.26    175.76 o
  -2  10   4      908.70      940.67     32.82 o
   0  10   4    10494.33    10316.72     93.72 o
   2  10   4     2322.80     2184.01     43.04 o
   4  10   4      237.39      275.46     29.39 o
   6  10   4       46.77       62.66     36.50 o
   8  10   4    13442.13    13186.09    214.10 o
  10  10   4      923.99      775.04     78.50 o
  -9  11   4     3260.97     3234.18    109.35 o
  -7  11   4     1830.64     1798.89     78.60 o
  -5  11   4    11748.96    12102.30    148.39 o
  -3  11   4    32579.53    32733.51    226.56 o
  -1  11   4    17792.10    18077.33    131.87 o
   1  11   4    12512.58    11676.83     95.14 o
   3  11   4      175.75      176.62     26.71 o
   5  11   4       14.34      -15.53     22.71 o
   7  11   4     3383.75     3247.32    102.23 o
   9  11   4    10868.14    11207.32    217.36 o
  11  11   4     5064.34     5038.38    153.19 o
 -10  12   4      135.43      153.33     67.14 o
  -8  12   4      746.72      607.04     67.92 o
  -6  12   4      558.15      507.93     67.29 o
  -4  12   4      157.40       97.04     43.70 o
  -2  12   4      232.11      111.92     33.39 o
   0  12   4     7928.19     8408.46     80.44 o
   2  12   4      542.78      631.10     36.01 o
   4  12   4    17395.25    17423.38    145.61 o
   6  12   4      174.58       38.59     73.55 o
   8  12   4      278.44      193.77     61.88 o
  10  12   4       27.51      -69.35     69.35 o
  12  12   4     7355.43     7023.75    169.75 o
 -11  13   4     2662.48     2288.54     98.73 o
  -9  13   4     3560.13     3678.93    125.10 o
  -7  13   4     3904.63     3750.40    104.56 o
  -5  13   4      360.74      343.81     55.04 o
  -3  13   4      425.96      323.73     49.81 o
  -1  13   4     2728.35     2639.06     60.94 o
   1  13   4     4548.93     4689.45     69.81 o
   3  13   4    16954.75    17637.43    140.03 o
   5  13   4      681.43      755.73     51.58 o
   7  13   4     5711.36     6267.45    152.33 o
   9  13   4      290.07      180.36     74.02 o
  11  13   4     1379.82     1264.43     85.55 o
  13  13   4      458.33      250.74     88.93 o
 -12  14   4       41.31      -51.76     73.18 o
 -10  14   4      663.59      442.86     77.05 o
  -8  14   4     3518.54     3376.62    105.42 o
  -6  14   4     2813.78     2641.05     88.36 o
  -4  14   4    11672.28    11729.76    168.20 o
  -2  14   4     1987.20     1986.64     78.46 o
   0  14   4      889.57      796.58     49.12 o
   2  14   4       57.66      -33.78     33.78 o
   4  14   4     5451.50     5316.13     94.63 o
   6  14   4     1712.96     1635.37     82.52 o
   8  14   4     1465.49     1318.14     71.94 o
  10  14   4     1994.80     1635.72     85.70 o
  12  14   4       17.00      -85.52     85.52 o
  14  14   4      837.94      675.09    133.98 o
 -13  15   4      494.23      606.22    133.52 o
 -11  15   4      166.17       85.63     73.83 o
  -9  15   4       20.54       48.15     66.51 o
  -7  15   4      944.71      897.17     74.64 o
  -5  15   4    10251.88    11042.03    157.86 o
  -3  15   4      430.85      388.67     61.24 o
  -1  15   4    24440.13    25499.96    227.24 o
   1  15   4       18.79      -40.30     40.30 o
   3  15   4      282.94      377.87     42.92 o
   5  15   4       36.99       38.45     54.06 o
   7  15   4     1565.53     1639.72     84.34 o
   9  15   4      475.81      487.72     74.30 o
  11  15   4     2034.81     1918.96    113.09 o
  13  15   4       93.90      107.92    113.21 o
 -10  16   4     1988.65     1900.17     98.89 o
  -8  16   4      677.83      698.44     77.62 o
  -6  16   4       99.81       44.62     66.30 o
  -4  16   4     1694.56     1701.23     84.25 o
  -2  16   4     1813.53     2109.76     96.64 o
   0  16   4     3282.36     3065.59     95.64 o
   2  16   4     6022.88     6326.60    105.01 o
   4  16   4      563.63      583.55     63.91 o
   6  16   4      161.43       56.73     63.32 o
   8  16   4      135.87       38.02     71.15 o
  10  16   4      945.83     1180.41    102.84 o
  -9  17   4     5047.96     5068.04    141.41 o
  -7  17   4      765.06      699.78     84.91 o
  -5  17   4     4263.15     4329.01    132.74 o
  -3  17   4        7.86      -21.33     79.45 o
  -1  17   4      131.57       -4.75     66.20 o
   1  17   4     2047.20     1838.66     80.46 o
   3  17   4     3982.19     4252.47    132.61 o
   5  17   4     2049.29     2174.24    139.84 o
   7  17   4      714.93      888.89     85.49 o
   9  17   4       91.15      254.20     87.12 o
  -8  18   4     1448.83     1350.91    107.17 o
  -6  18   4     2721.98     2797.39    114.42 o
  -4  18   4       44.39       29.94     74.45 o
  -2  18   4      896.02      969.78     87.66 o
   0  18   4      268.88      267.95     71.74 o
   2  18   4       67.58       49.25     95.22 o
   4  18   4      209.41      402.93     89.07 o
   6  18   4     2239.34     2661.25    180.66 o
   8  18   4        8.19      -36.27     92.97 o
  -5  19   4      872.01      706.70     97.33 o
  -3  19   4     2754.24     2571.11    118.88 o
  -1  19   4     1718.66     1772.11    104.21 o
   1  19   4     1060.76     1179.75    137.37 o
   3  19   4      426.45      557.56    200.47 o
   5  19   4      847.09      897.64    251.34 o
   0   1   5      142.20      154.29     11.16 o
  -1   2   5     3630.60     2690.13     30.11 o
   1   2   5     6064.81     5448.01     41.33 o
  -2   3   5      925.85     1065.19     19.05 o
   0   3   5     2562.86     2692.15     31.59 o
   2   3   5      225.29      241.07     13.67 o
  -3   4   5     4962.04     4664.43     57.26 o
  -1   4   5     3412.76     3212.99     30.80 o
   1   4   5    33772.95    29232.10    152.00 o
   3   4   5    62990.61    64017.39    369.14 o
  -4   5   5    44408.49    45159.58    328.14 o
  -2   5   5       66.67      102.01     18.23 o
   0   5   5     7927.97     7517.29     57.12 o
   2   5   5    23883.06    25805.65    153.60 o
   4   5   5    49285.92    48959.18    292.12 o
  -5   6   5      206.88      131.31     31.13 o
  -3   6   5    49414.37    50813.86    332.37 o
  -1   6   5      638.28      669.94     22.58 o
   1   6   5    49222.09    48237.30    240.14 o
   3   6   5     7218.23     7099.17     65.32 o
   5   6   5    14613.77    16359.42    142.60 o
  -6   7   5    10624.00    10657.14    154.94 o
  -4   7   5    21422.99    20944.21    159.79 o
  -2   7   5     1910.28     2005.70     33.59 o
   0   7   5     3860.83     3371.56     50.10 o
   2   7   5    27666.80    27393.72    156.52 o
   4   7   5     3646.13     3764.72     51.09 o
   6   7   5      513.44      360.14     34.99 o
  -7   8   5    15927.84    15536.03    169.11 o
  -5   8   5      828.13      732.33     36.24 o
  -3   8   5    12565.59    14429.15    112.74 o
  -1   8   5      124.22      127.09     18.33 o
   1   8   5      385.06      339.25     19.67 o
   3   8   5     1495.06     1596.86     34.64 o
   5   8   5    28124.73    27888.19    191.71 o
   7   8   5     1216.54     1396.63     64.75 o
  -8   9   5    11826.29    11416.27    170.51 o
  -6   9   5    12535.47    11556.29    133.25 o
  -4   9   5     2209.69     1990.01     44.56 o
  -2   9   5     4644.98     4879.42     55.08 o
   0   9   5     3735.55     3735.44     51.68 o
   2   9   5    26507.94    28780.15    164.29 o
   4   9   5     8552.06     8076.66     79.95 o
   6   9   5     9964.45     9778.01    126.22 o
   8   9   5      611.38      390.84     60.75 o
  -9  10   5      663.26      629.67     95.20 o
  -7  10   5     2656.31     2657.87     85.69 o
  -5  10   5     2412.10     2180.98     62.04 o
  -3  10   5    14467.21    13431.03    117.56 o
  -1  10   5      623.66      620.04     28.26 o
   1  10   5    15374.68    15463.22    105.86 o
   3  10   5      261.29      328.96     30.33 o
   5  10   5     2469.61     2518.16     54.21 o
   7  10   5     2961.02     2645.18     82.15 o
   9  10   5      138.94      206.49     62.72 o
 -10  11   5     5490.67     5156.44    142.68 o
  -8  11   5     3243.93     2637.85    110.72 o
  -6  11   5    14158.25    14143.82    168.99 o
  -4  11   5     4563.66     4565.84     87.36 o
  -2  11   5    22062.07    22627.89    149.44 o
   0  11   5     4263.42     4433.14     64.01 o
   2  11   5      573.40      552.84     30.33 o
   4  11   5     2296.98     2570.27     55.94 o
   6  11   5      207.18      195.90     41.97 o
   8  11   5     7210.68     7395.44    137.55 o
  10  11   5     3689.56     3529.80    110.82 o
 -11  12   5      325.03      184.61     65.15 o
  -9  12   5     2342.22     2427.11     91.55 o
  -7  12   5     5372.98     4709.14    110.60 o
  -5  12   5     5948.89     5743.21     99.70 o
  -3  12   5     2867.91     2692.61     71.95 o
  -1  12   5        9.59        9.85     30.23 o
   1  12   5     2426.52     2455.96     57.17 o
   3  12   5    17171.50    16320.25    177.04 o
   5  12   5     6790.02     6529.73     99.35 o
   7  12   5     3001.76     2791.47     88.92 o
   9  12   5     5405.80     5528.57    131.27 o
  11  12   5      422.91      340.34     71.67 o
 -12  13   5      624.41      695.69     76.96 o
 -10  13   5    10723.07    11175.65    198.52 o
  -8  13   5     1154.55     1101.59     81.87 o
  -6  13   5    11950.61    11776.80    169.14 o
  -4  13   5       27.70       -3.36     59.99 o
  -2  13   5      458.20      383.00     43.62 o
   0  13   5     1030.95      892.83     40.78 o
   2  13   5    17952.80    18545.67    135.63 o
   4  13   5     5719.78     6390.20    139.29 o
   6  13   5     5644.91     5595.85    153.63 o
   8  13   5     5560.69     5062.88    104.38 o
  10  13   5      760.96      482.11     72.09 o
  12  13   5        7.74      -15.12     70.23 o
 -13  14   5     1368.09     1508.02    140.30 o
 -11  14   5      195.17      207.27     70.72 o
  -9  14   5      151.07      120.52     68.29 o
  -7  14   5      789.09      614.57     67.72 o
  -5  14   5      788.19      696.05     64.47 o
  -3  14   5        4.09      -47.63     47.63 o
  -1  14   5     4748.96     5011.48     93.18 o
   1  14   5      567.34      442.10     38.77 o
   3  14   5     5513.10     5428.27     90.39 o
   5  14   5      427.56      435.68     49.28 o
   7  14   5       98.05       38.54     57.70 o
   9  14   5      641.59      908.80     75.70 o
  11  14   5     1884.65     1734.00     95.80 o
  13  14   5      186.05      219.61     99.71 o
 -12  15   5      943.02      799.08     99.79 o
 -10  15   5      117.25       66.56     67.11 o
  -8  15   5     2885.74     2837.80    100.22 o
  -6  15   5     6040.64     5867.81    124.46 o
  -4  15   5     2417.92     2467.65     99.28 o
  -2  15   5     5556.73     5475.01    139.92 o
   0  15   5     8843.36     8996.40    127.83 o
   2  15   5       52.45       53.84     43.34 o
   4  15   5     1024.54      756.51     56.30 o
   6  15   5      401.46      292.20     63.57 o
   8  15   5      386.48      282.31     69.09 o
  10  15   5      915.62      894.34     84.45 o
  12  15   5     1900.20     1934.06    127.32 o
 -11  16   5      440.73      412.01     87.86 o
  -9  16   5      992.88     1007.22     80.59 o
  -7  16   5       18.01      -52.17     62.20 o
  -5  16   5     5195.32     5169.85    120.96 o
  -3  16   5      271.07      179.19     66.54 o
  -1  16   5     2599.87     2788.09     89.36 o
   1  16   5       40.99        7.26     59.27 o
   3  16   5      298.90      257.86     53.93 o
   5  16   5     3296.62     3472.73    103.35 o
   7  16   5     1184.81      967.97     80.40 o
   9  16   5       38.56       -0.35     79.68 o
  11  16   5      130.95       97.50     88.65 o
 -10  17   5     2962.06     3002.89    129.32 o
  -8  17   5     2460.35     2741.25    102.99 o
  -6  17   5      113.77       58.60     65.80 o
  -4  17   5     1624.36     1698.66     87.34 o
  -2  17   5      262.64      127.82     67.86 o
   0  17   5      337.39      479.87     80.69 o
   2  17   5      201.64      144.48     70.18 o
   4  17   5    11787.39    12055.33    221.63 o
   6  17   5      299.47      326.64     71.47 o
   8  17   5     2215.12     2558.66    118.98 o
  10  17   5     1569.19     1824.49    117.49 o
  -7  18   5       12.32       36.89     86.03 o
  -5  18   5     1216.79     1057.66     90.30 o
  -3  18   5      953.09      969.62     91.33 o
  -1  18   5      275.66      266.64     93.46 o
   1  18   5      539.15      705.52     80.03 o
   3  18   5      538.98      603.64    114.32 o
   5  18   5        1.94      112.76     99.05 o
   7  18   5      690.13      673.23    106.82 o
  -4  19   5     5672.91     6059.94    161.37 o
  -2  19   5       62.26        9.20     95.41 o
   0  19   5     4411.13     4590.86    147.28 o
   2  19   5      334.79     -125.67    263.31 o
   4  19   5      129.53      442.84    239.37 o
   1   1   6     9940.15     9851.48     62.23 o
   0   2   6    81420.94    78696.02    403.18 o
   2   2   6    50928.13    51033.44    284.50 o
  -1   3   6       36.25       82.55      9.60 o
   1   3   6    26141.61    27155.06    141.21 o
   3   3   6    50486.00    54057.32    303.72 o
  -2   4   6    12788.97    13202.70     86.01 o
   0   4   6      352.01      420.52     16.21 o
   2   4   6     1066.61     1708.62     28.05 o
   4   4   6     6506.57     5825.06     60.26 o
  -3   5   6     1530.73     1298.56     36.53 o
  -1   5   6        7.38       54.69     15.68 o
   1   5   6    44737.59    50058.57    246.20 o
   3   5   6     1436.67     1159.58     34.79 o
   5   5   6    19458.07    21674.48    159.63 o
  -4   6   6    33444.23    32606.40    227.61 o
  -2   6   6    39105.21    41611.76    232.95 o
   0   6   6    79401.41    77045.73    415.35 o
   2   6   6     1464.24     1473.37     33.40 o
   4   6   6     5450.35     5264.32     62.02 o
   6   6   6     3616.82     3959.87     67.55 o
  -5   7   6     3724.23     3321.75     63.24 o
  -3   7   6       12.85        0.97     21.69 o
  -1   7   6     1527.49     1862.27     34.16 o
   1   7   6     1378.82     2125.37     40.41 o
   3   7   6      652.99      678.24     26.37 o
   5   7   6     1508.79     1493.89     36.24 o
   7   7   6      305.36      294.54     36.17 o
  -6   8   6    10578.04    10089.54    105.47 o
  -4   8   6    31283.78    30918.12    214.70 o
  -2   8   6    28304.03    28905.71    174.36 o
   0   8   6      760.19      941.61     30.49 o
   2   8   6     9731.27     8444.55     70.98 o
   4   8   6    14845.01    14830.79    110.91 o
   6   8   6    11631.71    11427.41    160.78 o
   8   8   6    17402.35    17372.97    177.82 o
  -7   9   6        0.74      -38.44     38.44 o
  -5   9   6      274.99      236.70     30.97 o
  -3   9   6     8556.68     8694.47     90.80 o
  -1   9   6     1223.91     1337.80     32.70 o
   1   9   6     2099.55     2178.25     36.98 o
   3   9   6        0.49       41.60     22.09 o
   5   9   6        0.18      -35.11     35.11 o
   7   9   6       13.88       23.85     34.68 o
   9   9   6     2236.47     2127.72     77.85 o
  -8  10   6     2543.62     2031.63     76.40 o
  -6  10   6     2631.89     2653.47     80.12 o
  -4  10   6     2333.95     2273.87     54.59 o
  -2  10   6    25062.47    24397.77    165.33 o
   0  10   6     9502.08     9424.41    100.67 o
   2  10   6    46040.39    44625.34    241.86 o
   4  10   6     8774.78     8653.67    111.32 o
   6  10   6     5851.54     5649.19    109.42 o
   8  10   6      985.26      978.27     63.62 o
  10  10   6    13875.11    13845.38    178.16 o
  -9  11   6      206.47       56.21     54.64 o
  -7  11   6     1557.36     1511.65     76.83 o
  -5  11   6        9.43      -25.76     46.80 o
  -3  11   6      152.66       38.45     33.33 o
  -1  11   6      119.30       73.61     27.30 o
   1  11   6       18.19       18.09     26.47 o
   3  11   6      938.07      862.69     37.82 o
   5  11   6        6.95       -1.92     31.77 o
   7  11   6     2829.01     2772.35     80.73 o
   9  11   6      177.64      258.68     60.38 o
  11  11   6        4.95      -62.86     62.86 o
 -10  12   6     2338.68     2293.81     88.69 o
  -8  12   6     2958.43     2911.62     93.72 o
  -6  12   6    21088.81    21053.63    224.23 o
  -4  12   6     1754.83     1702.45     62.17 o
  -2  12   6    24867.46    25925.47    192.93 o
   0  12   6        2.10       -9.85     28.09 o
   2  12   6       25.97       12.92     27.68 o
   4  12   6      494.25      496.33     37.91 o
   6  12   6    21884.62    22052.13    205.14 o
   8  12   6     1421.35     1472.14     75.14 o
  10  12   6     7669.16     7851.63    173.50 o
  12  12   6      231.21       85.74     66.84 o
 -11  13   6      520.20      448.38     77.85 o
  -9  13   6     1779.20     1641.51     90.76 o
  -7  13   6       85.74      -12.88     58.81 o
  -5  13   6        4.57      -51.26     51.26 o
  -3  13   6       63.71       27.83     44.70 o
  -1  13   6     5723.30     5745.60     80.70 o
   1  13   6      360.29      225.30     33.28 o
   3  13   6       88.59      180.57     53.56 o
   5  13   6      509.82      401.82     44.30 o
   7  13   6       38.42       -7.48     49.81 o
   9  13   6     3957.17     4243.90    112.34 o
  11  13   6       21.26      -70.97     70.97 o
  13  13   6      290.02      270.35     95.10 o
 -12  14   6      214.99       91.94     80.38 o
 -10  14   6    10983.38    11058.33    168.07 o
  -8  14   6      253.87       85.71     59.46 o
  -6  14   6      785.89      724.10     67.70 o
  -4  14   6      506.69      358.64     59.67 o
  -2  14   6    19772.11    20070.82    193.12 o
   0  14   6     5968.73     5914.95     88.65 o
   2  14   6    12529.05    13079.64    114.99 o
   4  14   6     6083.95     6101.15    106.42 o
   6  14   6      245.67      207.12     58.72 o
   8  14   6       37.55       22.64     60.08 o
  10  14   6     1217.46     1349.58     86.66 o
  12  14   6     2935.18     2842.09    125.66 o
 -11  15   6      116.95      174.23     78.60 o
  -9  15   6     1134.98     1084.22     83.19 o
  -7  15   6       33.95      -58.14     58.14 o
  -5  15   6      942.05      802.73     67.12 o
  -3  15   6       15.64      -28.40     53.16 o
  -1  15   6        0.10       48.83     62.31 o
   1  15   6      118.72       39.81     43.11 o
   3  15   6      449.98      531.68     48.24 o
   5  15   6      124.71      211.46     57.43 o
   7  15   6       13.27      -53.25     61.39 o
   9  15   6      649.28      392.64     72.88 o
  11  15   6       31.78      131.35     86.82 o
 -10  16   6      888.00      807.25     85.05 o
  -8  16   6     2426.58     2520.63     95.89 o
  -6  16   6     5405.14     5429.60    173.94 o
  -4  16   6    11063.44    11438.87    189.90 o
  -2  16   6     1907.19     1975.62     84.47 o
   0  16   6     1924.31     1978.76     79.08 o
   2  16   6       65.52       65.98     58.36 o
   4  16   6     5154.87     4890.88    114.03 o
   6  16   6     1667.89     1838.76     88.50 o
   8  16   6     7553.04     7899.04    174.20 o
  10  16   6      694.61      892.41     98.21 o
  -9  17   6       81.68       15.87     76.91 o
  -7  17   6        9.42      -66.30     66.30 o
  -5  17   6      622.21      648.09     78.55 o
  -3  17   6       42.45      -48.93     64.14 o
  -1  17   6       21.24      -68.58     68.58 o
   1  17   6        3.84      -76.61     76.61 o
   3  17   6      531.18      820.60     78.06 o
   5  17   6     1384.14     1501.96     97.46 o
   7  17   6        8.96      147.26     75.95 o
   9  17   6     1054.98     1041.32    100.78 o
  -8  18   6     1927.03     1764.00    131.95 o
  -6  18   6       67.30      -28.13     75.50 o
  -4  18   6      754.51      661.55     89.77 o
  -2  18   6        7.36      -59.96     88.41 o
   0  18   6    11333.14    12159.48    228.17 o
   2  18   6      126.39       56.32     89.40 o
   4  18   6     6356.12     6962.34    234.85 o
   6  18   6       55.79       45.84    101.98 o
   8  18   6       62.00      180.29     94.31 o
  -5  19   6      304.63      310.74    147.19 o
  -3  19   6     1168.18     1076.86    116.19 o
  -1  19   6      247.42      347.39     95.65 o
   1  19   6      167.20      251.29    116.58 o
   3  19   6      443.32      484.52    179.61 o
   5  19   6      712.39      616.38    257.32 o
   0   1   7       51.57       67.65     11.88 o
  -1   2   7    32074.05    33793.18    171.81 o
   1   2   7     4812.45     5292.11     44.03 o
  -2   3   7      807.93      765.71     21.72 o
   0   3   7    13622.82    14444.15     88.31 o
   2   3   7    22916.79    23385.49    136.69 o
  -3   4   7      237.26      398.16     20.26 o
  -1   4   7    25009.22    26364.17    143.46 o
   1   4   7    46173.71    50399.68    269.06 o
   3   4   7    19802.97    21039.21    175.55 o
  -4   5   7       42.33      124.33     21.68 o
  -2   5   7     5010.88     5295.45     51.35 o
   0   5   7     1769.61     1239.08     38.17 o
   2   5   7     2661.48     2016.69     36.25 o
   4   5   7    58494.64    56748.16    364.12 o
  -5   6   7      740.22      779.88     29.93 o
  -3   6   7     9307.57    11607.76     93.46 o
  -1   6   7    24986.03    25104.74    151.30 o
   1   6   7    13514.62    12017.93     84.87 o
   3   6   7     9857.89    10260.21     86.80 o
   5   6   7     9252.71     9098.46     83.69 o
  -6   7   7      104.46       41.48     30.04 o
  -4   7   7    53118.95    53142.21    337.90 o
  -2   7   7     1833.86     1645.63     32.68 o
   0   7   7    24121.41    24533.98    147.80 o
   2   7   7     1674.19     1523.33     31.39 o
   4   7   7     7485.39     7562.36     92.92 o
   6   7   7     5546.35     5407.86     72.50 o
  -7   8   7      962.79      702.71     41.37 o
  -5   8   7     9056.52    10017.38    113.40 o
  -3   8   7     6111.95     5487.67     60.15 o
  -1   8   7        7.21       -2.25     19.46 o
   1   8   7        3.50        5.31     14.62 o
   3   8   7     3682.55     3886.58     50.38 o
   5   8   7    23434.70    22776.54    201.81 o
   7   8   7        3.95       12.60     34.81 o
  -8   9   7    20054.60    21194.34    226.23 o
  -6   9   7    10082.52    10167.35    111.27 o
  -4   9   7       88.35       67.15     27.47 o
  -2   9   7      334.09      293.06     24.08 o
   0   9   7     3701.06     3517.05     51.70 o
   2   9   7    15280.38    14879.03    110.99 o
   4   9   7    15136.21    15018.54    112.01 o
   6   9   7    22066.06    22070.10    186.60 o
   8   9   7    13162.78    13355.71    181.82 o
  -9  10   7       74.95      114.14     51.59 o
  -7  10   7     4353.71     3994.77     92.41 o
  -5  10   7      561.69      640.55     35.83 o
  -3  10   7     9260.98     8996.86     95.00 o
  -1  10   7      204.97      163.30     25.44 o
   1  10   7    12219.28    11102.46     90.39 o
   3  10   7      405.20      414.29     29.53 o
   5  10   7     1988.28     2277.66     49.01 o
   7  10   7       43.34       15.00     40.32 o
   9  10   7     4821.69     4622.94    110.24 o
 -10  11   7       93.37       46.98     56.41 o
  -8  11   7     1776.03     1618.26     71.02 o
  -6  11   7     1203.99      983.91     60.85 o
  -4  11   7     5014.20     4944.73     83.54 o
  -2  11   7    13816.63    13396.60    117.22 o
   0  11   7     3830.02     3613.56     59.35 o
   2  11   7     8015.98     7898.44     89.84 o
   4  11   7      892.84      794.32     36.11 o
   6  11   7     7202.90     7269.43    118.89 o
   8  11   7     1540.96     1600.15     79.63 o
  10  11   7    10060.70    10350.37    213.18 o
 -11  12   7       64.77      -14.36     62.97 o
  -9  12   7       39.55       52.04     57.17 o
  -7  12   7     4832.64     4557.41    117.27 o
  -5  12   7     1886.94     1739.18     70.26 o
  -3  12   7     9747.96     9955.35    138.12 o
  -1  12   7       95.02      112.72     31.55 o
   1  12   7      139.94       58.53     29.72 o
   3  12   7     1677.63     1656.78     45.55 o
   5  12   7     7773.83     7952.56    133.79 o
   7  12   7     5333.04     5270.65    110.74 o
   9  12   7     3744.96     3645.92    110.96 o
  11  12   7     1538.33     1264.43     89.40 o
 -12  13   7      216.00      285.59     80.61 o
 -10  13   7     5385.38     5361.17    155.44 o
  -8  13   7     1192.72     1042.39     71.24 o
  -6  13   7    14618.83    14239.10    163.44 o
  -4  13   7        2.09      -46.49     46.49 o
  -2  13   7     1044.94     1075.93     47.94 o
   0  13   7       40.22       -4.30     32.53 o
   2  13   7    12802.94    12862.47    117.02 o
   4  13   7     2754.08     2655.89     64.24 o
   6  13   7     7963.44     8328.87    145.28 o
   8  13   7      507.90      752.83     68.91 o
  10  13   7      151.07       14.29     63.12 o
  12  13   7       26.91       29.14     76.03 o
 -13  14   7     1302.05      995.07    116.35 o
 -11  14   7     1131.81     1038.97     87.34 o
  -9  14   7     3407.53     3316.58    103.90 o
  -7  14   7     1289.11     1201.71     71.85 o
  -5  14   7      260.81      211.51     55.54 o
  -3  14   7       76.23      -13.27     50.45 o
  -1  14   7     6701.70     6338.15    101.30 o
   1  14   7      139.14      178.28     40.16 o
   3  14   7    10304.01    10420.62    128.97 o
   5  14   7      995.99     1086.14     63.73 o
   7  14   7      154.97       84.95     57.79 o
   9  14   7      240.28      280.00     67.93 o
  11  14   7     6798.43     6568.34    200.90 o
  13  14   7      292.22      386.22    102.76 o
 -12  15   7       55.68       60.50    100.34 o
 -10  15   7      430.69      238.32     76.65 o
  -8  15   7       20.47      -21.80     61.96 o
  -6  15   7     1793.75     1829.20     81.54 o
  -4  15   7     3450.80     3373.11     92.81 o
  -2  15   7     4131.59     4201.23    103.16 o
   0  15   7     4390.13     4595.22    105.79 o
   2  15   7      538.87      718.86     50.66 o
   4  15   7       35.26      -20.96     47.62 o
   6  15   7     1526.92     1631.91     82.34 o
   8  15   7     1113.51     1261.73     83.01 o
  10  15   7      183.26      266.74     84.13 o
  12  15   7     1707.56     1640.31    114.47 o
 -11  16   7        7.49       41.02    102.85 o
  -9  16   7      423.48      344.38     76.05 o
  -7  16   7      377.21      262.72     67.84 o
  -5  16   7     2222.39     2206.71     87.61 o
  -3  16   7     1554.98     1596.52     85.79 o
  -1  16   7     1167.72     1028.69     76.06 o
   1  16   7       62.75      120.70     59.94 o
   3  16   7     2641.48     2924.71     87.28 o
   5  16   7      571.22      823.32     69.83 o
   7  16   7     5075.27     5675.36    135.93 o
   9  16   7      612.03      766.40     94.08 o
  11  16   7     2034.30     2078.98    150.22 o
  -8  17   7     4711.89     4702.89    134.71 o
  -6  17   7      354.67      330.37     96.57 o
  -4  17   7     2782.95     2715.97    105.25 o
  -2  17   7      139.60      -66.40     66.40 o
   0  17   7     1012.52      808.11     96.83 o
   2  17   7      346.97      417.21     80.22 o
   4  17   7     5804.82     6479.27    149.07 o
   6  17   7        7.06       47.06     70.87 o
   8  17   7     4042.84     4205.93    155.95 o
  -7  18   7       73.42      -69.55     84.72 o
  -5  18   7       45.01      -22.12     76.76 o
  -3  18   7     1628.70     1765.00     98.14 o
  -1  18   7     1515.68     1827.63    119.71 o
   1  18   7     5033.35     5484.60    299.72 o
   3  18   7      908.93      904.91    110.64 o
   5  18   7     2524.82     2515.53    186.32 o
   7  18   7        3.76      -44.07     94.50 o
  -4  19   7     1888.47     2024.82    136.64 o
  -2  19   7      311.62      340.53    103.45 o
   0  19   7     4780.19     5095.40    182.87 o
   2  19   7      385.55     -137.64    251.34 o
   4  19   7      191.86       -2.29    169.46 o
   0   0   8    24867.69    29043.31    283.86 o
   1   1   8    37780.30    36370.26    196.20 o
   0   2   8     1757.10     2047.06     30.52 o
   2   2   8    12659.52    13814.89     92.64 o
  -1   3   8    60838.97    58720.05    318.61 o
   1   3   8     1323.60     1417.80     27.64 o
   3   3   8     1689.49     1830.02     39.89 o
  -2   4   8      380.95      559.65     22.89 o
   0   4   8    10542.89    11084.79     82.02 o
   2   4   8      104.47      210.85     27.09 o
   4   4   8     2422.16     2933.96     49.92 o
  -3   5   8     3744.72     3703.31     48.67 o
  -1   5   8    28442.49    27779.04    159.26 o
   1   5   8      156.42      577.78     31.19 o
   3   5   8   107563.73   107351.80    633.20 o
   5   5   8     5997.44     5895.70     68.49 o
  -4   6   8     1162.75      909.81     28.14 o
  -2   6   8       60.75        9.47     18.05 o
   0   6   8     5424.09     5836.43     60.21 o
   2   6   8     1947.50     1761.26     34.44 o
   4   6   8       56.55       75.83     22.63 o
   6   6   8     2867.68     2860.86     58.19 o
  -5   7   8    25295.93    24666.33    196.99 o
  -3   7   8    19031.87    18040.69    127.37 o
  -1   7   8    12461.31    11788.38     91.74 o
   1   7   8    18859.08    15811.45    101.83 o
   3   7   8       64.46       90.81     20.76 o
   5   7   8     3419.89     3501.43     57.60 o
   7   7   8      512.34      599.69     41.61 o
  -6   8   8       54.26       59.58     32.10 o
  -4   8   8      566.08      584.28     33.36 o
  -2   8   8     4556.39     4691.81     55.09 o
   0   8   8     1865.60     1838.85     36.63 o
   2   8   8     5932.19     6216.63     58.61 o
   4   8   8     2516.22     3027.31     55.32 o
   6   8   8     4222.16     4364.12     69.57 o
   8   8   8     2466.96     2349.02     70.23 o
  -7   9   8    27023.55    27034.72    220.28 o
  -5   9   8     1394.48     1516.02     44.16 o
  -3   9   8     1368.52     1260.24     35.55 o
  -1   9   8      958.09      990.73     31.27 o
   1   9   8    30643.13    30912.36    244.75 o
   3   9   8      128.51      123.94     24.17 o
   5   9   8    38636.99    38589.18    302.36 o
   7   9   8      287.45      245.03     42.24 o
   9   9   8     2070.89     1835.51     79.12 o
  -8  10   8     1046.96     1039.95     62.06 o
  -6  10   8     1080.42      993.30     51.53 o
  -4  10   8      179.31      188.86     33.23 o
  -2  10   8        7.64       36.25     25.87 o
   0  10   8     1092.35     1087.38     35.37 o
   2  10   8      161.17      253.56     26.77 o
   4  10   8      399.87      352.06     29.81 o
   6  10   8     2985.27     2751.64    114.02 o
   8  10   8      272.06      252.83     61.76 o
  10  10   8     1283.19     1247.20     73.22 o
  -9  11   8      376.56      276.87     59.19 o
  -7  11   8     2266.57     2171.22     75.37 o
  -5  11   8     7614.89     7307.24    116.50 o
  -3  11   8    31301.87    31551.50    260.82 o
  -1  11   8     6614.72     6704.58     74.11 o
   1  11   8    16080.19    16581.73    136.38 o
   3  11   8     2392.61     2266.01     48.05 o
   5  11   8     1234.98     1295.79     43.98 o
   7  11   8     3001.76     2878.23     82.73 o
   9  11   8     2574.02     2516.87     94.54 o
  11  11   8     6838.01     6313.04    166.43 o
 -10  12   8     2039.17     1728.99     85.96 o
  -8  12   8      941.84      906.79     65.74 o
  -6  12   8     2111.32     1907.54     75.69 o
  -4  12   8     3064.62     2691.99     70.12 o
  -2  12   8     3176.23     2710.25     62.49 o
   0  12   8       87.47       40.70     30.45 o
   2  12   8      480.47      476.36     36.34 o
   4  12   8      939.85      841.03     41.88 o
   6  12   8      337.44      398.60     45.75 o
   8  12   8      636.01      722.75     66.08 o
  10  12   8      714.93      889.30     80.50 o
  12  12   8      533.93      439.18     80.24 o
 -11  13   8     2952.49     2948.16    106.66 o
  -9  13   8     5558.89     5588.00    156.62 o
  -7  13   8     7898.14     7897.77    133.45 o
  -5  13   8     5481.53     5629.12    107.60 o
  -3  13   8      136.89      132.25     46.77 o
  -1  13   8       75.09       48.80     36.37 o
   1  13   8     3695.71     3716.52     88.46 o
   3  13   8    22150.57    22538.91    213.24 o
   5  13   8     2867.17     2943.80     76.66 o
   7  13   8    15088.39    14404.09    205.26 o
   9  13   8       81.07       69.29     62.19 o
  11  13   8      934.42     1032.69     88.04 o
  13  13   8       44.92      -26.80     92.50 o
 -12  14   8      634.28      474.42    103.67 o
 -10  14   8      529.97      393.26     77.18 o
  -8  14   8      802.04      732.78     75.53 o
  -6  14   8       60.65        9.76     54.79 o
  -4  14   8        6.51      -43.25     53.25 o
  -2  14   8     2140.85     2186.39     73.85 o
   0  14   8     2946.09     2818.54     68.05 o
   2  14   8      728.47      850.09     48.98 o
   4  14   8       57.05       79.20     47.22 o
   6  14   8      277.71      241.14     63.69 o
   8  14   8      300.99      181.83     64.96 o
  10  14   8       65.08       17.90     68.65 o
  12  14   8       92.69       50.88     86.37 o
 -11  15   8     1131.37     1103.91    114.96 o
  -9  15   8       14.17      -65.10     65.10 o
  -7  15   8      313.88      257.09     67.68 o
  -5  15   8     8699.81     8838.09    144.08 o
  -3  15   8      516.47      478.44     67.67 o
  -1  15   8    17802.10    18522.08    199.22 o
   1  15   8      619.00      445.76     43.45 o
   3  15   8      805.75      568.62     57.06 o
   5  15   8      364.72      414.68     63.98 o
   7  15   8     8740.99     8605.99    152.98 o
   9  15   8     1872.92     1812.16    101.51 o
  11  15   8     5600.21     5828.70    195.09 o
 -10  16   8     1635.43     1788.56    117.23 o
  -8  16   8      531.53      502.99     76.82 o
  -6  16   8     1691.53     1724.60     88.69 o
  -4  16   8       18.37       38.53     68.64 o
  -2  16   8       19.31      -28.09     62.15 o
   0  16   8      196.01       23.32     61.23 o
   2  16   8      118.66      209.64     63.99 o
   4  16   8      495.02      441.83     75.51 o
   6  16   8        7.25       20.55     65.29 o
   8  16   8      934.03      836.71     86.92 o
  10  16   8      531.79      534.90     95.37 o
  -9  17   8     4065.64     4088.81    151.36 o
  -7  17   8     1275.73     1330.46     94.21 o
  -5  17   8     3192.31     3054.67    112.20 o
  -3  17   8     1786.98     1755.97     93.54 o
  -1  17   8     2954.25     3225.06    113.99 o
   1  17   8      757.26     1336.13     98.22 o
   3  17   8     6725.87     7064.81    207.91 o
   5  17   8     5485.30     5712.71    189.43 o
   7  17   8     4915.90     5131.44    188.99 o
   9  17   8      311.02      335.01     92.92 o
  -6  18   8      830.92      801.35     96.82 o
  -4  18   8       64.99      -49.98     75.41 o
  -2  18   8      880.82      921.20     98.86 o
   0  18   8      842.51     1333.50    151.10 o
   2  18   8        7.03      126.67    103.31 o
   4  18   8      354.80      640.37    180.53 o
   6  18   8      100.34      214.54     96.65 o
  -3  19   8     6286.61     6976.07    199.60 o
  -1  19   8     3278.78     3493.64    180.65 o
   1  19   8     3226.65     3365.41    324.95 o
   3  19   8      373.61       89.76    275.28 o
   0   1   9    10864.60     9091.06     62.82 o
  -1   2   9    17202.73    15574.81     98.44 o
   1   2   9      205.89      370.61     16.60 o
  -2   3   9    25980.96    24594.89    164.30 o
   0   3   9       53.93      263.93     19.95 o
   2   3   9    13356.23    11679.29    113.52 o
  -3   4   9    19614.62    20125.45    130.02 o
  -1   4   9    34863.80    36940.22    218.77 o
   1   4   9      183.86      104.54     23.11 o
   3   4   9     7688.45     6820.06     65.19 o
  -4   5   9     1525.26     1865.10     42.53 o
  -2   5   9    13515.56    14053.30     95.85 o
   0   5   9    44158.75    46991.01    263.11 o
   2   5   9       12.38        8.28     20.62 o
   4   5   9    20805.12    18835.29    144.68 o
  -5   6   9     6860.27     6986.78     73.67 o
  -3   6   9     3063.33     2706.13     47.00 o
  -1   6   9    32476.34    33887.92    192.40 o
   1   6   9    12777.52    13243.00     99.33 o
   3   6   9     2866.65     3091.48     51.76 o
   5   6   9     3123.28     2330.17     47.37 o
  -6   7   9     2765.70     2546.76     63.69 o
  -4   7   9    14854.78    13763.49    110.54 o
  -2   7   9      286.82      451.05     22.19 o
   0   7   9     4407.91     4369.96     54.19 o
   2   7   9     3199.27     3392.36     43.14 o
   4   7   9     3024.60     3607.52     57.63 o
   6   7   9     7946.34     8280.60     89.07 o
  -7   8   9    13853.41    13381.90    138.24 o
  -5   8   9     7352.12     7421.95     96.62 o
  -3   8   9    16366.49    15377.97    116.29 o
  -1   8   9      843.95      972.66     31.23 o
   1   8   9      347.83      425.64     25.53 o
   3   8   9     1196.72     1039.95     31.22 o
   5   8   9    22517.43    22808.28    165.14 o
   7   8   9     1514.25     1256.95     54.07 o
  -8   9   9     4665.06     4262.14    122.77 o
  -6   9   9      711.14      770.55     45.43 o
  -4   9   9       91.04      114.70     32.36 o
  -2   9   9     2778.18     3023.48     57.97 o
   0   9   9     4411.61     4506.24     58.62 o
   2   9   9    35038.48    37483.30    212.32 o
   4   9   9     6758.99     6884.52     72.67 o
   6   9   9     2587.37     2871.17     62.99 o
   8   9   9     7127.89     7397.33    125.88 o
  -9  10   9     7271.53     6904.30    139.23 o
  -7  10   9     5874.47     5794.80    113.07 o
  -5  10   9     3869.33     3864.25     70.30 o
  -3  10   9    31124.87    32326.29    211.07 o
  -1  10   9      352.26      426.35     32.98 o
   1  10   9    34716.02    35650.72    246.09 o
   3  10   9     1854.59     2124.10     45.09 o
   5  10   9      521.45      393.58     33.49 o
   7  10   9       52.46       34.28     43.75 o
   9  10   9     1016.22     1046.47     73.82 o
 -10  11   9      859.47      829.30     70.08 o
  -8  11   9       38.40      -53.13     53.13 o
  -6  11   9     2610.08     2273.81     79.39 o
  -4  11   9     1094.46      980.73     45.72 o
  -2  11   9     4940.09     5412.01     77.15 o
   0  11   9      484.12      439.25     32.70 o
   2  11   9     1068.96     1088.22     39.60 o
   4  11   9      227.61      267.56     33.87 o
   6  11   9     6498.66     6789.50     96.71 o
   8  11   9     1139.80      955.61     71.61 o
  10  11   9     5908.65     6162.83    128.45 o
 -11  12   9     2994.43     2640.82    109.58 o
  -9  12   9       97.93      117.83     61.63 o
  -7  12   9    16217.56    16257.36    192.54 o
  -5  12   9     2008.12     1932.24     77.84 o
  -3  12   9     3825.79     3981.82     75.23 o
  -1  12   9     2662.10     3030.49     65.56 o
   1  12   9      305.71      464.50     37.30 o
   3  12   9        2.38       35.83     35.48 o
   5  12   9     3995.95     3938.66     85.13 o
   7  12   9     4642.41     4691.44    117.07 o
   9  12   9      770.86      888.40     71.35 o
  11  12   9     1049.81     1148.89     88.01 o
 -12  13   9     2432.55     2285.11    131.28 o
 -10  13   9     1103.77      880.45     79.53 o
  -8  13   9      193.31      135.61     62.73 o
  -6  13   9     1142.40     1071.47     73.43 o
  -4  13   9       70.32      -28.03     51.13 o
  -2  13   9       32.59       83.35     42.55 o
   0  13   9      220.21      218.75     38.92 o
   2  13   9     5139.52     5469.67     94.14 o
   4  13   9      159.54      103.15     40.16 o
   6  13   9     8186.11     8730.96    156.99 o
   8  13   9      598.35      446.52     65.96 o
  10  13   9       45.56      -21.01     63.11 o
  12  13   9     3126.71     3271.49    131.29 o
 -13  14   9      911.08     1087.95    117.82 o
 -11  14   9     1456.26     1278.58    104.15 o
  -9  14   9     3765.43     3482.52    112.62 o
  -7  14   9     1838.53     1718.98     82.13 o
  -5  14   9      714.77      804.37     66.89 o
  -3  14   9     3913.38     4257.03    114.63 o
  -1  14   9    13033.95    13228.81    149.89 o
   1  14   9     2565.16     2474.04     67.28 o
   3  14   9     7206.59     7334.90    106.96 o
   5  14   9     2727.71     2487.05     81.16 o
   7  14   9      458.52      347.06     69.59 o
   9  14   9      984.00     1089.21     82.12 o
  11  14   9     1944.40     1681.31    108.87 o
  13  14   9      329.34      436.92    106.38 o
 -12  15   9      840.62      875.38    129.44 o
 -10  15   9     1075.35     1012.98    101.19 o
  -8  15   9      414.37      319.41     70.17 o
  -6  15   9      383.25      249.65     66.63 o
  -4  15   9      577.97      569.50     67.24 o
  -2  15   9     1933.74     2014.22     85.57 o
   0  15   9     1959.96     1788.95     74.78 o
   2  15   9      634.66      654.07     54.95 o
   4  15   9      895.37      734.95     58.86 o
   6  15   9      191.88      371.93     70.04 o
   8  15   9     3962.96     4336.98    158.73 o
  10  15   9      338.94      441.20     89.80 o
  12  15   9       89.56      202.73    114.42 o
 -11  16   9      602.84      596.20    138.82 o
  -9  16   9     3488.66     3166.77    125.03 o
  -7  16   9      740.14      580.91     75.59 o
  -5  16   9     8257.40     9099.68    166.82 o
  -3  16   9      411.34      463.46     72.85 o
  -1  16   9      461.98      337.22     72.76 o
   1  16   9     3324.86     3113.02     97.47 o
   3  16   9     2344.26     2253.27     90.84 o
   5  16   9       64.77       44.60     63.96 o
   7  16   9     2142.88     2340.37     99.52 o
   9  16   9     2069.12     2118.51    115.87 o
  11  16   9       78.54      183.60    129.17 o
  -8  17   9     1667.73     1536.37    107.62 o
  -6  17   9      499.95      456.27     82.34 o
  -4  17   9      742.52      800.64     83.89 o
  -2  17   9       33.50       89.89     75.84 o
   0  17   9      862.00      788.23     85.77 o
   2  17   9      551.47      255.85     81.86 o
   4  17   9     1960.36     1971.78    112.83 o
   6  17   9      399.01      396.70     97.22 o
   8  17   9      138.51       99.03     85.90 o
  -7  18   9     5097.65     5010.46    162.33 o
  -5  18   9      377.01      296.22     82.27 o
  -3  18   9        1.63       -2.53    104.00 o
  -1  18   9     3127.72     2981.54    125.62 o
   1  18   9     5947.20     6246.29    219.33 o
   3  18   9     2319.00     2066.21    148.95 o
   5  18   9     1304.50     1716.61    202.58 o
   7  18   9      179.42      123.63    100.11 o
  -4  19   9      395.93      264.35    105.92 o
  -2  19   9       88.60       44.84     96.62 o
   0  19   9      496.94      494.40    124.83 o
   2  19   9       17.68      187.18    179.61 o
   4  19   9       68.61      173.54    221.42 o
   1   1  10    46348.42    44642.57    233.82 o
   0   2  10    48778.90    53635.87    304.57 o
   2   2  10    72701.53    73754.55    459.71 o
  -1   3  10     1447.14     1477.47     41.12 o
   1   3  10    17937.08    16065.96    125.02 o
   3   3  10     2123.02     1882.61     36.18 o
  -2   4  10     3605.87     5288.81     67.30 o
   0   4  10     5615.44     6818.40    151.95 o
   2   4  10    14914.66    12311.11    100.72 o
   4   4  10    31364.46    30489.41    201.38 o
  -3   5  10    11205.26    10141.51     84.16 o
  -1   5  10      994.46      929.78     31.28 o
   1   5  10     3883.61     4002.00     60.33 o
   3   5  10     3265.87     3408.80     47.08 o
   5   5  10       68.40      138.35     23.39 o
  -4   6  10    47583.61    48651.32    307.07 o
  -2   6  10     7301.20     7486.75     68.32 o
   0   6  10    56043.93    53831.19    323.76 o
   2   6  10     7962.89     8827.20     75.54 o
   4   6  10     5723.36     5820.18     78.31 o
   6   6  10      375.68      467.41     29.33 o
  -5   7  10      428.36      391.04     32.20 o
  -3   7  10      196.22      225.42     23.61 o
  -1   7  10     4284.34     3625.55     52.35 o
   1   7  10      141.10      127.15     20.30 o
   3   7  10    20507.35    19868.83    144.52 o
   5   7  10     2733.80     2653.98     55.20 o
   7   7  10     5456.35     5166.88     78.11 o
  -6   8  10     8228.15     8421.69    107.31 o
  -4   8  10     9419.30     8742.28     93.78 o
  -2   8  10    19583.18    19560.52    144.49 o
   0   8  10     1587.60     1920.53     41.26 o
   2   8  10      291.51      333.72     24.92 o
   4   8  10    23547.39    22722.51    164.95 o
   6   8  10     6028.79     6243.49     83.82 o
   8   8  10     8393.54     8411.65    112.03 o
  -7   9  10       91.51       26.84     39.26 o
  -5   9  10     4140.29     3997.65     72.10 o
  -3   9  10      133.74      259.76     27.43 o
  -1   9  10    37724.93    38650.66    226.20 o
   1   9  10      364.54      438.33     32.96 o
   3   9  10     3123.42     3565.57     56.52 o
   5   9  10      246.88      207.76     32.39 o
   7   9  10    13355.15    13137.47    150.89 o
   9   9  10      139.37      150.58     60.50 o
  -8  10  10      577.04      598.34     59.39 o
  -6  10  10      942.24      804.00     53.67 o
  -4  10  10     8286.95     8239.63     97.98 o
  -2  10  10    19406.08    20359.49    147.06 o
   0  10  10     9442.66     9445.27     98.70 o
   2  10  10     9240.46     9605.40     87.07 o
   4  10  10     2540.07     2827.87     61.67 o
   6  10  10     1861.51     1561.42     56.66 o
   8  10  10       99.34       66.08     54.65 o
  10  10  10     7616.34     7271.08    151.89 o
  -9  11  10     3864.47     3622.67    102.30 o
  -7  11  10     4868.58     4778.86    119.52 o
  -5  11  10     7838.93     8128.61    137.84 o
  -3  11  10     1436.21     1459.75     52.23 o
  -1  11  10     2108.52     2158.06     47.39 o
   1  11  10      618.25      668.66     35.69 o
   3  11  10     3184.96     3164.14     57.97 o
   5  11  10     2389.09     2330.01     54.38 o
   7  11  10     2078.26     2092.05     76.58 o
   9  11  10       75.53      109.21     66.77 o
  11  11  10      145.43       94.52     69.09 o
 -10  12  10     1729.60     1855.41     89.31 o
  -8  12  10        1.48       62.87     58.85 o
  -6  12  10    13956.17    14694.98    180.94 o
  -4  12  10      127.87      157.10     46.95 o
  -2  12  10     3675.35     3886.94     79.10 o
   0  12  10     1113.27      998.02     40.71 o
   2  12  10     1604.94     1532.51     65.90 o
   4  12  10       16.24       18.44     37.69 o
   6  12  10     9631.81    10184.04    128.39 o
   8  12  10      171.11      139.29     61.53 o
  10  12  10     1373.71     1231.32     86.46 o
  12  12  10        4.11      -18.92     74.29 o
 -11  13  10     1624.66     1583.51    101.50 o
  -9  13  10       83.38      -64.05     64.05 o
  -7  13  10       68.86       10.28     59.72 o
  -5  13  10     2304.23     2272.08     83.18 o
  -3  13  10     1157.85     1249.94     65.69 o
  -1  13  10      988.39      979.60     51.72 o
   1  13  10     3210.27     3325.77     66.69 o
   3  13  10      193.26      193.87     42.25 o
   5  13  10      346.86      407.09     51.58 o
   7  13  10     1047.29     1258.36     80.12 o
   9  13  10     5323.98     6087.39    133.77 o
  11  13  10      159.83       58.56     68.68 o
  13  13  10     2957.71     3131.66    146.66 o
 -12  14  10     1486.36     1675.19    125.28 o
 -10  14  10     1928.26     1995.02    106.16 o
  -8  14  10     3762.76     3752.71    112.15 o
  -6  14  10      345.48      125.02     60.76 o
  -4  14  10      162.72      121.65     58.07 o
  -2  14  10    12907.22    13120.71    171.60 o
   0  14  10     1121.35     1166.05     58.91 o
   2  14  10    13712.84    14322.98    139.90 o
   4  14  10      627.22      670.90     55.64 o
   6  14  10       12.64       10.70     57.72 o
   8  14  10     2432.85     2675.95     98.99 o
  10  14  10      819.47      791.07     82.71 o
  12  14  10     4435.98     4418.56    159.28 o
 -11  15  10     1172.02     1094.36    115.61 o
  -9  15  10      195.81      162.79     80.20 o
  -7  15  10     2622.65     2633.80     98.17 o
  -5  15  10      274.09      158.08     64.83 o
  -3  15  10      299.54      265.80     65.80 o
  -1  15  10      374.65      414.59     68.58 o
   1  15  10     2854.52     2712.73     82.17 o
   3  15  10       10.79       -1.34     53.58 o
   5  15  10     5432.99     6458.59    132.04 o
   7  15  10      282.14      399.02     79.45 o
   9  15  10      877.98     1231.04     88.30 o
  11  15  10      181.71      238.06     89.72 o
 -10  16  10       79.04        0.26     91.08 o
  -8  16  10      938.37     1093.37     85.76 o
  -6  16  10     3522.00     3317.47    113.64 o
  -4  16  10     7805.73     7803.93    151.06 o
  -2  16  10      619.16      564.25     72.69 o
   0  16  10      750.11      872.94     84.72 o
   2  16  10      326.28      446.65     65.79 o
   4  16  10     4852.02     5615.34    142.57 o
   6  16  10       20.88      -42.52     68.79 o
   8  16  10     2201.19     2094.30    135.14 o
  10  16  10        3.16       61.74     87.96 o
  -9  17  10      333.39      377.30    122.32 o
  -7  17  10     1294.84     1331.35    102.23 o
  -5  17  10       78.66       92.10     75.19 o
  -3  17  10     3351.08     3431.55    123.18 o
  -1  17  10     2876.96     2674.59    116.09 o
   1  17  10     2443.61     3223.79    129.04 o
   3  17  10       47.98      154.93     90.22 o
   5  17  10      671.53      685.24     87.84 o
   7  17  10      429.07      314.44     94.85 o
   9  17  10     3176.02     3139.45    160.86 o
  -6  18  10      736.16      522.09     93.90 o
  -4  18  10       28.19        8.10     84.89 o
  -2  18  10      118.92      285.39     84.18 o
   0  18  10     4078.62     4323.26    150.29 o
   2  18  10      438.25      596.94    136.10 o
   4  18  10      609.90      448.22    120.62 o
   6  18  10        7.42       19.49    111.28 o
  -3  19  10       91.00      -12.77     99.59 o
  -1  19  10        6.84       30.11    104.37 o
   1  19  10      504.90      440.63    146.57 o
   3  19  10      353.82      131.65    263.31 o
   0   1  11       52.28       67.69     17.88 o
  -1   2  11    36787.56    36904.62    226.24 o
   1   2  11     3213.10     3787.49     53.31 o
  -2   3  11      550.97      598.32     26.12 o
   0   3  11     9818.73     8728.42     83.26 o
   2   3  11    27935.71    31531.34    193.50 o
  -3   4  11     1541.80     1453.96     33.44 o
  -1   4  11     7524.58     7594.89     77.05 o
   1   4  11    32025.59    28473.26    211.70 o
   3   4  11     4340.76     4386.94     66.70 o
  -4   5  11       44.53       34.01     21.56 o
  -2   5  11    51131.23    50975.13    306.78 o
   0   5  11     8313.21     8404.98     81.62 o
   2   5  11    24733.71    27424.92    178.91 o
   4   5  11    25073.23    23753.60    174.68 o
  -5   6  11     5119.11     4839.63     68.34 o
  -3   6  11    10448.56    10267.74     87.94 o
  -1   6  11     1524.96     1681.31     35.58 o
   1   6  11    13990.76    14610.97    130.40 o
   3   6  11    18677.58    18404.60    148.54 o
   5   6  11     1213.74     1235.00     35.72 o
  -6   7  11    21532.73    22515.96    168.47 o
  -4   7  11    16650.39    15833.15    125.71 o
  -2   7  11       25.23       11.23     21.03 o
   0   7  11     7566.15     7611.56     80.50 o
   2   7  11     5370.00     4672.45     62.60 o
   4   7  11    37641.89    37197.84    241.15 o
   6   7  11     4820.72     5215.66     73.12 o
  -7   8  11    22552.87    23160.75    202.27 o
  -5   8  11     4980.51     4714.18     76.60 o
  -3   8  11    11531.65    11765.41     99.56 o
  -1   8  11     6923.27     6235.05     69.99 o
   1   8  11    18340.09    18686.80    141.10 o
   3   8  11    22531.25    22694.45    164.81 o
   5   8  11    10673.86    10778.01    103.10 o
   7   8  11      402.51      280.55     41.79 o
  -8   9  11      323.37      367.58     51.67 o
  -6   9  11    11695.51    11812.12    132.98 o
  -4   9  11     4440.14     4407.29     74.93 o
  -2   9  11      731.94      699.07     33.60 o
   0   9  11    23966.82    24360.86    161.71 o
   2   9  11     4422.56     4565.09     63.07 o
   4   9  11    13834.82    14371.57    117.55 o
   6   9  11     1128.20     1342.37     44.37 o
   8   9  11       19.89      -22.93     41.66 o
  -9  10  11      156.56       62.31     56.24 o
  -7  10  11      864.14      868.53     58.75 o
  -5  10  11    10953.57    11058.32    130.50 o
  -3  10  11     2785.49     2808.53     61.76 o
  -1  10  11     7651.19     7744.61     79.16 o
   1  10  11     4116.31     4673.15     66.28 o
   3  10  11     9288.92     8598.28     84.91 o
   5  10  11     1020.27     1099.94     69.74 o
   7  10  11     8960.80     8730.84    120.43 o
   9  10  11      339.89      403.18     63.69 o
 -10  11  11     1272.03     1171.08     82.39 o
  -8  11  11    14539.64    14563.63    232.34 o
  -6  11  11      181.58      135.27     53.88 o
  -4  11  11     2432.87     2197.95     59.56 o
  -2  11  11      811.35      868.40     39.64 o
   0  11  11     1944.56     1750.27     46.14 o
   2  11  11       32.63       -0.51     31.80 o
   4  11  11     9546.29     9797.28    107.21 o
   6  11  11     5202.65     5113.93     95.18 o
   8  11  11     5266.58     5602.06    126.46 o
  10  11  11     4830.36     4745.37    126.75 o
 -11  12  11      732.39      510.55     81.27 o
  -9  12  11     3755.13     3824.99    154.73 o
  -7  12  11      861.48      728.23     67.91 o
  -5  12  11     2761.46     2588.09     86.37 o
  -3  12  11     6947.88     7300.46     96.73 o
  -1  12  11     1338.88     1227.58     46.39 o
   1  12  11      214.22      177.20     36.80 o
   3  12  11    10867.70    11238.09    117.94 o
   5  12  11      957.72      934.12     55.65 o
   7  12  11      578.81      643.28     62.35 o
   9  12  11      405.53      484.60     71.29 o
  11  12  11     1856.07     2036.76    101.04 o
 -12  13  11     1426.42     1355.78    106.47 o
 -10  13  11      660.49      626.32     83.49 o
  -8  13  11     1806.38     1741.88     86.85 o
  -6  13  11      122.22      125.52     59.74 o
  -4  13  11     4584.62     4371.26    102.22 o
  -2  13  11     5003.09     5037.53     87.64 o
   0  13  11     9927.38    10829.72    148.32 o
   2  13  11     6744.86     7033.27     97.54 o
   4  13  11       33.38      -41.98     41.98 o
   6  13  11      223.26      160.08     53.30 o
   8  13  11     4194.87     3836.56    115.44 o
  10  13  11     1280.09     1127.49     82.89 o
  12  13  11      161.92      157.97     86.50 o
 -13  14  11     1358.13     1144.60    155.54 o
 -11  14  11      265.54      371.09     91.45 o
  -9  14  11     1929.15     1699.47     99.49 o
  -7  14  11     1359.12     1550.70     86.16 o
  -5  14  11       18.15       43.77     58.10 o
  -3  14  11      158.96       51.21     53.87 o
  -1  14  11      718.03      801.27     59.21 o
   1  14  11       34.92      -44.71     44.71 o
   3  14  11      722.45      691.12     53.67 o
   5  14  11     3878.15     4250.72    110.97 o
   7  14  11      169.39      141.87     68.15 o
   9  14  11     5560.13     5849.64    137.53 o
  11  14  11     1277.13     1270.48    102.98 o
  13  14  11      116.17      186.89    118.49 o
 -10  15  11      210.20      202.58     89.59 o
  -8  15  11     1924.21     1848.83     96.74 o
  -6  15  11     5050.11     5169.07    129.26 o
  -4  15  11      106.50      169.66     67.12 o
  -2  15  11     1180.71     1258.20     78.34 o
   0  15  11     5207.18     5265.10    129.10 o
   2  15  11     2950.99     3163.85     87.33 o
   4  15  11      713.63      520.71     60.73 o
   6  15  11     8322.00     8079.27    157.02 o
   8  15  11        5.42      -62.30     69.77 o
  10  15  11      409.87      245.72     87.36 o
  -9  16  11       14.65      -16.26     82.30 o
  -7  16  11      219.55      107.01     75.21 o
  -5  16  11     2121.35     2172.19    100.13 o
  -3  16  11      440.66      424.96     73.17 o
  -1  16  11     1708.65     1551.15     97.18 o
   1  16  11     5117.65     6095.32    131.28 o
   3  16  11      159.73       23.71     68.24 o
   5  16  11     4783.03     4682.37    172.72 o
   7  16  11      867.24      834.36     85.63 o
   9  16  11      260.93      314.71     90.08 o
  -8  17  11     3419.29     3123.07    138.55 o
  -6  17  11      493.72      485.39     83.70 o
  -4  17  11     1990.47     2273.73    103.90 o
  -2  17  11     2217.05     2507.10    111.43 o
   0  17  11      259.33      411.51     82.96 o
   2  17  11      731.49      683.29     90.12 o
   4  17  11      716.57      833.12    119.22 o
   6  17  11      431.80      337.28     89.69 o
   8  17  11       60.33       32.15     87.60 o
  -5  18  11     3059.23     3070.10    171.39 o
  -3  18  11     1486.68     1683.29    105.97 o
  -1  18  11      113.92      -88.21     88.21 o
   1  18  11       12.64        2.68    106.50 o
   3  18  11      935.43      844.74    126.93 o
   5  18  11      315.42      507.41    181.37 o
  -2  19  11      407.05      389.70    113.95 o
   0  19  11      790.04      983.20    156.15 o
   2  19  11     3368.78     3183.63    359.06 o
   0   0  12   155919.39   144636.86   1683.49 o
   1   1  12    21372.28    21611.23    140.31 o
   0   2  12    12673.87    14173.30    109.79 o
   2   2  12    16767.42    16019.93    116.45 o
  -1   3  12    32886.23    30643.62    181.86 o
   1   3  12    34493.39    38402.68    258.82 o
   3   3  12      611.10      632.48     29.72 o
  -2   4  12    31982.78    30640.91    204.59 o
   0   4  12    34786.19    35821.36    245.20 o
   2   4  12    74132.69    72868.16    442.58 o
   4   4  12      522.70      899.91     28.57 o
  -3   5  12     1359.59     1503.43     37.07 o
  -1   5  12     4409.15     5180.02     66.04 o
   1   5  12      520.90      466.35     29.25 o
   3   5  12    38240.16    38565.76    275.17 o
   5   5  12      692.08      823.08     32.06 o
  -4   6  12     2294.82     2345.86     58.64 o
  -2   6  12    45520.66    47069.09    277.64 o
   0   6  12       34.80       71.29     23.82 o
   2   6  12    15294.42    16004.56    133.92 o
   4   6  12      163.40      226.22     24.62 o
   6   6  12    40944.21    40521.05    269.53 o
  -5   7  12     3070.41     3139.66     81.60 o
  -3   7  12    14414.02    14356.97    114.12 o
  -1   7  12     1316.52     1489.78     39.58 o
   1   7  12    11388.95    12687.02    107.41 o
   3   7  12      106.95      212.65     20.42 o
   5   7  12     7088.27     7143.76     78.17 o
   7   7  12      238.05      287.65     38.49 o
  -6   8  12     7496.76     7730.40    111.37 o
  -4   8  12     8924.70     9126.66     92.74 o
  -2   8  12    23166.25    22054.20    157.36 o
   0   8  12    23343.71    23871.52    163.00 o
   2   8  12    35914.44    35052.12    223.30 o
   4   8  12    13174.00    13535.41    118.49 o
   6   8  12       29.61       -8.82     29.62 o
   8   8  12       18.86       38.61     40.51 o
  -7   9  12     7381.16     7463.81    109.51 o
  -5   9  12     1955.11     1817.80     67.04 o
  -3   9  12     8368.36     8124.26     90.31 o
  -1   9  12     1901.72     2147.69     48.42 o
   1   9  12     6202.86     6052.27     78.49 o
   3   9  12      159.19      134.02     31.85 o
   5   9  12      296.63      381.98     36.35 o
   7   9  12      185.94      191.35     43.54 o
   9   9  12      300.05      291.02     56.27 o
  -8  10  12     9572.11    10273.50    185.33 o
  -6  10  12     6934.51     6789.55    126.27 o
  -4  10  12    20591.72    20243.03    206.74 o
  -2  10  12     3769.58     3578.31     61.91 o
   0  10  12     2418.25     2519.35     54.27 o
   2  10  12     1959.69     1613.63     47.62 o
   4  10  12    15267.91    16095.32    138.51 o
   6  10  12     1732.77     2000.07     63.12 o
   8  10  12    19659.62    20232.38    270.81 o
  10  10  12       17.52      -35.48     67.57 o
  -9  11  12       37.36      -63.41     63.41 o
  -7  11  12      194.51      194.42     57.31 o
  -5  11  12     2200.63     2164.69     67.14 o
  -3  11  12     5215.87     5550.83     91.14 o
  -1  11  12     1761.11     1944.28     47.70 o
   1  11  12     3737.61     3968.49     66.69 o
   3  11  12      169.86      255.98     39.20 o
   5  11  12     4462.78     4500.48     84.85 o
   7  11  12      496.41      478.46     53.53 o
   9  11  12     4270.07     4102.41    116.09 o
  11  11  12     1075.89     1007.43     94.35 o
 -10  12  12      889.38      771.55     94.43 o
  -8  12  12     3669.54     3689.64    106.91 o
  -6  12  12     3889.71     3682.81    105.61 o
  -4  12  12     1673.28     1611.36     66.91 o
  -2  12  12     3483.27     2939.24     69.51 o
   0  12  12    21046.22    22830.34    164.62 o
   2  12  12       30.30       15.88     31.75 o
   4  12  12    12014.98    13326.81    130.69 o
   6  12  12     2342.67     2222.08     71.94 o
   8  12  12     1573.10     1449.85     84.56 o
  10  12  12       98.20       52.22     64.93 o
  12  12  12     7508.24     7472.99    165.20 o
 -11  13  12       74.52       68.56     78.63 o
  -9  13  12     1922.91     1776.68     96.69 o
  -7  13  12      317.36      245.14     65.48 o
  -5  13  12     1940.20     1971.20     79.19 o
  -3  13  12       99.59       82.82     37.73 o
  -1  13  12      850.14      841.87     56.98 o
   1  13  12     1722.26     1776.19     67.56 o
   3  13  12     3155.58     3073.32     72.76 o
   5  13  12      397.88      529.51     53.42 o
   7  13  12       63.46      179.04     65.50 o
   9  13  12      223.10      165.59     74.17 o
  11  13  12      363.82      383.79     77.02 o
  13  13  12       15.77      -95.39     95.39 o
 -12  14  12      550.17      420.89    138.27 o
 -10  14  12     2707.26     2454.33    114.26 o
  -8  14  12     3472.93     3233.10    117.22 o
  -6  14  12     2338.64     2144.23     87.24 o
  -4  14  12     7536.62     8305.56    135.62 o
  -2  14  12     1613.87     1827.74     81.69 o
   0  14  12       28.57      -51.31     51.31 o
   2  14  12      473.65      601.30     54.15 o
   4  14  12     4972.20     4790.85    105.22 o
   6  14  12     6096.64     6444.11    159.89 o
   8  14  12     6394.94     6893.76    150.94 o
  10  14  12     2845.39     2496.19    104.90 o
  12  14  12      872.29     1030.40    158.06 o
 -11  15  12      362.87      316.64    105.06 o
  -9  15  12       48.82      -82.35     82.35 o
  -7  15  12      408.56      308.62     71.28 o
  -5  15  12      846.49      877.79     78.32 o
  -3  15  12       53.75       29.89     64.17 o
  -1  15  12     5382.69     5484.65    142.75 o
   1  15  12       42.39       90.64     54.09 o
   3  15  12      639.67      748.00     69.96 o
   5  15  12     1352.38     1318.79     79.94 o
   7  15  12     2078.80     2098.62     99.47 o
   9  15  12      542.64      607.54     92.45 o
  11  15  12     1482.15     1652.06    124.45 o
 -10  16  12     2690.46     2624.66    158.09 o
  -8  16  12      171.42       53.77     81.38 o
  -6  16  12        5.61      -71.93     71.93 o
  -4  16  12       10.25      -32.60     70.16 o
  -2  16  12     8171.51     9182.16    193.92 o
   0  16  12     1236.47     1308.98     93.11 o
   2  16  12     7220.12     7232.59    160.88 o
   4  16  12     3696.88     3963.00    162.57 o
   6  16  12      200.87       40.99     72.11 o
   8  16  12      212.25      148.37     83.83 o
  10  16  12     1751.08     1926.07    168.84 o
  -7  17  12      267.42      277.29     94.18 o
  -5  17  12      838.64      658.77     85.01 o
  -3  17  12     1264.18     1427.42     99.67 o
  -1  17  12      365.82      248.59     85.64 o
   1  17  12      310.31      295.78     97.63 o
   3  17  12      557.64      452.05    110.56 o
   5  17  12       25.45      -47.25     92.52 o
   7  17  12      202.51      311.44     96.31 o
  -6  18  12     4943.35     5474.84    216.44 o
  -4  18  12      185.21      184.17     93.29 o
  -2  18  12      731.64      661.55     98.58 o
   0  18  12       15.07      -87.42     87.42 o
   2  18  12     1140.65     1030.07    155.70 o
   4  18  12        0.38       11.05    109.45 o
   6  18  12     4994.92     5140.48    418.90 o
   0   1  13   140769.39   150397.41    876.50 o
  -1   2  13      710.65      630.20     27.52 o
   1   2  13    24440.03    25027.54    172.79 o
  -2   3  13       19.34       92.10     19.58 o
   0   3  13       51.92       65.18     27.05 o
   2   3  13    30490.75    31245.83    217.27 o
  -3   4  13    29426.14    29806.90    210.75 o
  -1   4  13      144.40       98.44     26.34 o
   1   4  13    59704.43    60202.95    430.67 o
   3   4  13    18340.00    19474.62    137.92 o
  -4   5  13     4745.75     4810.19     69.12 o
  -2   5  13    28276.34    26855.65    196.83 o
   0   5  13     9518.23     9591.42     96.02 o
   2   5  13    10810.47    10994.74    104.13 o
   4   5  13      261.25      279.89     25.63 o
  -5   6  13     6271.27     6268.10     80.80 o
  -3   6  13    13076.22    13085.50    105.22 o
  -1   6  13     6241.41     5553.17     83.90 o
   1   6  13      284.13      229.50     29.19 o
   3   6  13     7026.13     7250.61     79.57 o
   5   6  13    19584.30    19579.14    157.67 o
  -6   7  13    24369.10    25044.37    186.73 o
  -4   7  13     5006.58     5610.12     72.82 o
  -2   7  13      587.68      589.14     29.23 o
   0   7  13    12553.71    12454.89    106.64 o
   2   7  13    42026.00    42288.52    280.30 o
   4   7  13     5587.94     6260.43     73.17 o
   6   7  13    16527.87    15672.85    134.01 o
  -7   8  13      926.07     1012.10     52.75 o
  -5   8  13     2799.84     2868.95     62.56 o
  -3   8  13     1359.53     1191.46     41.59 o
  -1   8  13    21609.04    22348.15    158.38 o
   1   8  13      141.51      112.67     28.54 o
   3   8  13    22528.65    22944.45    184.74 o
   5   8  13     9007.82     8862.90     93.54 o
   7   8  13      452.48      493.11     46.03 o
  -8   9  13     1235.33     1330.68     61.44 o
  -6   9  13     1029.81      985.54     59.84 o
  -4   9  13    22045.24    22428.99    171.58 o
  -2   9  13    20915.83    21322.06    164.06 o
   0   9  13     7604.40     8163.14     87.65 o
   2   9  13    17502.17    17010.54    127.55 o
   4   9  13     3629.48     3414.07     67.80 o
   6   9  13     1401.59     1430.58     48.71 o
   8   9  13    12279.18    13026.67    158.35 o
  -9  10  13     3447.89     3046.23    109.79 o
  -7  10  13      184.28      181.33     51.96 o
  -5  10  13     8609.15     8762.52    138.44 o
  -3  10  13      467.08      510.42     42.33 o
  -1  10  13     1281.02     1114.04     42.29 o
   1  10  13      930.17     1033.21     41.68 o
   3  10  13     5124.16     5615.29    107.07 o
   5  10  13     1068.24     1032.72     45.90 o
   7  10  13    13627.16    14306.74    159.21 o
   9  10  13     2271.78     2041.26     97.73 o
 -10  11  13     1141.82     1242.24     86.96 o
  -8  11  13     6600.17     6438.02    174.00 o
  -6  11  13     4330.42     4357.40    131.38 o
  -4  11  13     2393.15     2533.77     68.54 o
  -2  11  13     4359.90     3987.87     74.04 o
   0  11  13     3586.86     3719.12     65.62 o
   2  11  13       83.74       52.51     34.23 o
   4  11  13    14294.10    15006.71    137.69 o
   6  11  13      151.89       94.94     45.41 o
   8  11  13      319.18      251.83     64.46 o
  10  11  13       17.52      -62.89     72.36 o
 -11  12  13     3472.31     3422.45    122.59 o
  -9  12  13     1965.60     1859.92     96.50 o
  -7  12  13      419.70      439.72     64.10 o
  -5  12  13     1849.65     1713.46     81.26 o
  -3  12  13     3125.10     3444.62     85.02 o
  -1  12  13     3529.48     3323.42     72.83 o
   1  12  13     6920.64     6936.90     90.78 o
   3  12  13     2523.07     2573.58     92.00 o
   5  12  13     5607.41     5687.84    102.27 o
   7  12  13     3033.64     3057.99     93.07 o
   9  12  13      348.74      342.82     71.67 o
  11  12  13     2834.00     2774.06    106.37 o
 -12  13  13     2787.28     2784.87    141.05 o
 -10  13  13     3506.85     3508.27    123.28 o
  -8  13  13      139.78      -20.64     82.53 o
  -6  13  13     2885.96     2605.10     93.17 o
  -4  13  13     8904.88     9429.92    140.95 o
  -2  13  13       99.58      236.13     49.06 o
   0  13  13     2021.15     2247.00     69.42 o
   2  13  13       62.26       32.45     33.85 o
   4  13  13      876.20      883.84     59.77 o
   6  13  13       17.54      -22.94     52.34 o
   8  13  13     3037.13     3037.02    108.30 o
  10  13  13     2006.25     1968.29     96.18 o
  12  13  13     2702.70     2464.88    123.80 o
 -11  14  13        6.63      -68.07     85.51 o
  -9  14  13      263.78      151.79     78.30 o
  -7  14  13     3157.49     3276.93    132.88 o
  -5  14  13     1399.36     1376.57     77.77 o
  -3  14  13     3479.36     3372.93    101.53 o
  -1  14  13      403.01      340.04     61.16 o
   1  14  13       83.85      -16.09     50.46 o
   3  14  13      407.74      484.29     52.44 o
   5  14  13     6632.05     7259.30    130.07 o
   7  14  13      692.88      595.79     77.19 o
   9  14  13     3940.89     4186.86    129.39 o
  11  14  13      335.13      205.36     91.55 o
 -10  15  13     2079.04     1952.26    120.24 o
  -8  15  13     1620.06     1760.36     97.61 o
  -6  15  13     1172.88     1186.65     80.88 o
  -4  15  13      372.39      293.69     70.90 o
  -2  15  13     1230.65     1183.28    109.55 o
   0  15  13        7.34        6.47     67.58 o
   2  15  13     3655.78     3813.50    111.61 o
   4  15  13     2460.05     2826.02     95.62 o
   6  15  13     1609.14     1716.44     88.72 o
   8  15  13     1441.95     1718.02     98.50 o
  10  15  13      178.20       51.17     86.07 o
  -9  16  13      496.99      511.03     91.99 o
  -7  16  13      452.84      455.52     94.27 o
  -5  16  13      224.28      215.00     75.36 o
  -3  16  13      266.33      210.99     78.97 o
  -1  16  13     1516.13     1395.14     98.95 o
   1  16  13     1340.11     1487.90     94.86 o
   3  16  13      190.15      160.87     72.49 o
   5  16  13      231.08      169.94     78.35 o
   7  16  13       77.55       38.88     74.56 o
   9  16  13      890.10      955.74    131.14 o
  -8  17  13      693.65      780.21    139.36 o
  -6  17  13     2593.22     2738.16    129.55 o
  -4  17  13      178.06      252.16     84.88 o
  -2  17  13     6814.73     6807.58    173.13 o
   0  17  13     1734.21     2088.46    109.60 o
   2  17  13      425.74      341.73     97.76 o
   4  17  13      261.47      304.51     97.36 o
   6  17  13     1627.80     1475.96    159.91 o
   8  17  13      579.10      802.82    155.87 o
  -5  18  13      283.49      213.22    112.25 o
  -3  18  13       73.21      162.86     98.49 o
  -1  18  13      112.18       98.41     87.18 o
   1  18  13      462.67      306.66    176.21 o
   3  18  13      343.77      484.52    145.75 o
   5  18  13     1780.17     1915.95    317.17 o
   1   1  14    31056.92    31669.36    209.55 o
   0   2  14       32.82       85.50     26.80 o
   2   2  14      157.29      155.98     23.52 o
  -1   3  14      418.22      496.81     25.32 o
   1   3  14   145981.94   147616.53    944.82 o
   3   3  14      269.44      431.61     25.88 o
  -2   4  14      467.04      401.46     22.86 o
   0   4  14      940.94     1127.60     38.63 o
   2   4  14    12420.88    13931.15    115.53 o
   4   4  14      650.30      634.94     28.93 o
  -3   5  14    89068.35    87491.96    614.84 o
  -1   5  14    24329.40    24825.88    187.29 o
   1   5  14    40815.45    42116.82    317.41 o
   3   5  14       20.92      -22.04     22.04 o
   5   5  14    28495.95    27921.60    197.91 o
  -4   6  14      164.88      163.82     30.37 o
  -2   6  14      537.88      643.48     37.75 o
   0   6  14      874.19      863.70     38.50 o
   2   6  14       30.67       28.07     26.24 o
   4   6  14      965.47      845.73     42.61 o
   6   6  14      215.07      262.37     34.33 o
  -5   7  14    15453.33    16029.94    141.93 o
  -3   7  14      368.24      275.56     33.75 o
  -1   7  14       34.47       32.05     20.84 o
   1   7  14    20559.27    18897.30    151.89 o
   3   7  14    56963.76    57739.53    341.04 o
   5   7  14     4776.70     4901.20     68.45 o
   7   7  14    19632.59    20044.75    161.99 o
  -6   8  14     1541.68     1403.26     58.58 o
  -4   8  14      116.05      105.63     31.82 o
  -2   8  14     1787.26     1902.74     48.76 o
   0   8  14     4219.27     4016.80     86.91 o
   2   8  14     1734.01     1874.99     51.62 o
   4   8  14       33.95       21.83     32.60 o
   6   8  14      205.14      194.14     32.83 o
   8   8  14      511.67      465.27     49.23 o
  -7   9  14      258.56      287.21     46.74 o
  -5   9  14    26211.16    26870.34    240.13 o
  -3   9  14     1387.00     1568.32     48.32 o
  -1   9  14    34371.21    34138.52    240.31 o
   1   9  14      468.06      616.08     37.24 o
   3   9  14      812.00      709.83     44.82 o
   5   9  14       44.78        4.56     33.72 o
   7   9  14    17168.76    17224.68    185.38 o
   9   9  14     1010.06      964.69     72.06 o
  -8  10  14      183.72      115.52     59.52 o
  -6  10  14       92.97      140.73     46.14 o
  -4  10  14       17.43       98.38     46.49 o
  -2  10  14     3885.66     3948.14     77.50 o
   0  10  14      525.02      566.72     38.27 o
   2  10  14      272.10      295.53     38.72 o
   4  10  14       78.89      132.53     39.06 o
   6  10  14      627.25      556.33     49.96 o
   8  10  14      145.89      140.04     56.07 o
  10  10  14     4545.66     3902.86    126.00 o
  -9  11  14    11957.04    12834.83    222.59 o
  -7  11  14     3716.64     3940.85    110.08 o
  -5  11  14    14380.34    13975.64    169.59 o
  -3  11  14     1219.87     1367.02     59.25 o
  -1  11  14      558.41      724.79     39.12 o
   1  11  14     2922.30     2742.59     60.47 o
   3  11  14    22053.01    22886.96    196.49 o
   5  11  14     7264.57     7186.94    106.76 o
   7  11  14     2461.46     2621.66     79.48 o
   9  11  14      196.62      179.30     66.73 o
  11  11  14     5562.81     5566.28    157.11 o
 -10  12  14     1581.37     1410.30     92.85 o
  -8  12  14      370.36      344.73     73.60 o
  -6  12  14     2887.48     2590.97    106.72 o
  -4  12  14      217.73      302.72     48.88 o
  -2  12  14       63.75       48.29     43.31 o
   0  12  14      197.99      206.23     38.74 o
   2  12  14     4770.11     4630.64     98.37 o
   4  12  14     1276.05     1319.13     55.63 o
   6  12  14      543.67      464.73     53.06 o
   8  12  14       11.78       10.75     63.85 o
  10  12  14      306.29      439.08     78.28 o
  12  12  14      220.52      290.91     83.12 o
 -11  13  14      926.28     1009.41     99.29 o
  -9  13  14     1378.14     1349.56     93.57 o
  -7  13  14     2314.75     2466.01    102.56 o
  -5  13  14      274.96      259.77     62.72 o
  -3  13  14    18304.96    18336.78    261.01 o
  -1  13  14     2248.43     2436.50     76.25 o
   1  13  14     5274.72     5580.01    102.76 o
   3  13  14      128.61      133.97     43.36 o
   5  13  14     2598.21     2272.08     77.81 o
   7  13  14     3030.42     2666.10    102.14 o
   9  13  14    10168.70    10000.67    177.03 o
  11  13  14     1495.10     1418.74     97.75 o
  13  13  14     2860.94     2675.73    144.04 o
 -12  14  14      229.40      265.80    104.87 o
 -10  14  14       22.61      -32.53     84.78 o
  -8  14  14      589.34      442.49     83.32 o
  -6  14  14      227.32      223.41     69.25 o
  -4  14  14        0.28      -55.36     62.55 o
  -2  14  14        0.17       14.70     58.41 o
   0  14  14       40.70       34.52     52.13 o
   2  14  14     1085.97     1207.24     63.82 o
   4  14  14      372.18      418.36     59.03 o
   6  14  14      876.98     1057.37     70.89 o
   8  14  14       23.06       72.54     72.51 o
  10  14  14     1037.70     1045.82    115.27 o
  12  14  14       45.66     -106.27    106.27 o
 -11  15  14     4313.93     4769.62    392.16 o
  -9  15  14        7.25       -3.45     85.65 o
  -7  15  14     9084.19     9419.56    174.21 o
  -5  15  14        4.49      -47.86     67.41 o
  -3  15  14      828.34      911.79     86.16 o
  -1  15  14        3.95       -5.67     71.57 o
   1  15  14     5063.22     5544.38    116.62 o
   3  15  14        4.02      -64.67     64.67 o
   5  15  14     7822.56     8014.51    190.95 o
   7  15  14      108.06       46.28     73.13 o
   9  15  14       10.21       -4.64     84.00 o
  11  15  14      123.74      -58.72    197.48 o
  -8  16  14        5.07      -42.96     88.88 o
  -6  16  14      402.49       23.03     79.18 o
  -4  16  14        4.00      -70.03     70.03 o
  -2  16  14      470.05      644.01     91.25 o
   0  16  14       68.40      -60.48     74.96 o
   2  16  14     1691.47     1892.11     98.68 o
   4  16  14      116.13      166.40     82.02 o
   6  16  14      214.69      114.89     85.49 o
   8  16  14        6.24       29.12     84.19 o
  -7  17  14       46.10       46.24    110.33 o
  -5  17  14     1167.25     1250.08    118.42 o
  -3  17  14     3180.25     3455.78    136.44 o
  -1  17  14     1298.75     1486.40    104.89 o
   1  17  14      905.00     1031.16    165.95 o
   3  17  14      463.74      279.83     96.39 o
   5  17  14      704.67      823.99    113.49 o
   7  17  14      611.17      952.24    320.16 o
  -4  18  14      364.85      567.97    118.59 o
  -2  18  14        2.73      -87.94     87.94 o
   0  18  14      110.98        8.10    141.66 o
   2  18  14      209.18      110.63    123.49 o
   4  18  14       72.36      167.56    251.34 o
   0   1  15    21018.33    19322.04    149.15 o
  -1   2  15     2403.89     2262.12     45.14 o
   1   2  15     2106.45     2426.94     57.19 o
  -2   3  15     1450.93     1493.94     38.65 o
   0   3  15     2927.99     2592.05     57.90 o
   2   3  15    47005.11    46918.54    300.10 o
  -3   4  15    17183.17    17153.43    147.86 o
  -1   4  15    19667.27    19106.91    154.06 o
   1   4  15    33195.34    31797.23    239.96 o
   3   4  15    18467.38    19022.61    139.00 o
  -4   5  15      140.66      190.87     28.67 o
  -2   5  15    26529.79    26384.16    207.07 o
   0   5  15    25666.84    26539.76    199.35 o
   2   5  15       49.76       46.21     18.46 o
   4   5  15       12.71       25.34     22.48 o
  -5   6  15    16152.90    15948.92    141.17 o
  -3   6  15    12207.52    12452.73    118.89 o
  -1   6  15     7257.24     7481.58     90.86 o
   1   6  15     7026.99     6579.23     82.71 o
   3   6  15     1676.29     1438.69     57.53 o
   5   6  15    11292.46    11344.87    112.28 o
  -6   7  15    12998.62    12871.41    127.02 o
  -4   7  15     2096.46     2200.08     54.70 o
  -2   7  15      848.20     1011.05     39.70 o
   0   7  15      224.84       97.14     32.33 o
   2   7  15    23397.24    24668.24    177.28 o
   4   7  15     4746.25     4725.46     76.96 o
   6   7  15     9577.37     9807.27    101.01 o
  -7   8  15       13.87      -11.76     42.20 o
  -5   8  15     5345.97     5246.20     83.78 o
  -3   8  15     4761.27     4709.58     79.77 o
  -1   8  15    33557.20    34300.44    231.21 o
   1   8  15     1252.72     1247.37     44.74 o
   3   8  15    15535.80    15208.43    136.68 o
   5   8  15     2152.34     2216.57     55.42 o
   7   8  15        4.25      -42.97     42.97 o
  -8   9  15       31.19      -49.00     49.00 o
  -6   9  15       10.22      -21.16     42.84 o
  -4   9  15    11127.98    10918.53    183.58 o
  -2   9  15     3674.78     3847.95     70.43 o
   0   9  15     7436.28     7220.74     98.18 o
   2   9  15      565.77      689.03     42.79 o
   4   9  15     2658.37     2877.20     65.63 o
   6   9  15     7135.18     7384.84    109.89 o
   8   9  15     5171.34     5754.75    108.73 o
  -9  10  15     7981.11     7724.42    161.07 o
  -7  10  15     1520.89     1731.56     97.71 o
  -5  10  15    13984.35    14616.51    158.89 o
  -3  10  15      854.97      868.68     51.23 o
  -1  10  15     6641.37     6854.26     85.37 o
   1  10  15      130.96       16.68     34.40 o
   3  10  15     4594.23     5411.92     92.75 o
   5  10  15      926.82      940.40     49.23 o
   7  10  15     8119.93     8899.83    128.81 o
   9  10  15     2580.53     2449.51     97.04 o
 -10  11  15      522.25      600.46     85.45 o
  -8  11  15    14069.56    14192.80    242.67 o
  -6  11  15     2590.98     2575.36    100.23 o
  -4  11  15     1928.29     1959.49     73.01 o
  -2  11  15      170.82       87.82     43.26 o
   0  11  15     4263.89     4190.07     71.12 o
   2  11  15     2110.70     1832.38     62.44 o
   4  11  15    12278.88    13094.70    135.24 o
   6  11  15     3363.63     2891.57     78.81 o
   8  11  15     3075.17     2937.61    101.90 o
  10  11  15      309.67      312.98     73.34 o
 -11  12  15      970.99     1235.06     96.08 o
  -9  12  15     2101.64     1718.31     96.30 o
  -7  12  15      625.97      693.27     76.13 o
  -5  12  15     1790.33     1705.23     73.83 o
  -3  12  15     2095.76     1962.11     93.01 o
  -1  12  15     3496.86     3851.77     90.40 o
   1  12  15    13090.92    13161.78    148.83 o
   3  12  15      366.50      225.97     36.69 o
   5  12  15     1957.06     2323.98     76.84 o
   7  12  15     4352.42     4088.09    113.92 o
   9  12  15     1037.95      997.04     86.23 o
  11  12  15     2130.91     2004.80     99.74 o
 -12  13  15     3264.97     3101.44    191.80 o
 -10  13  15       45.26      -60.48     76.34 o
  -8  13  15       21.87      -20.65     71.84 o
  -6  13  15      335.82      307.86     85.10 o
  -4  13  15     3930.45     3960.93    117.25 o
  -2  13  15      273.38      374.74     58.89 o
   0  13  15     8328.96     8466.71    128.53 o
   2  13  15     1255.01     1232.76     57.20 o
   4  13  15      377.30      224.92     53.56 o
   6  13  15      618.39      662.41     64.68 o
   8  13  15     7058.53     7571.70    155.78 o
  10  13  15       89.36      -18.51     74.74 o
  12  13  15     2386.77     2416.42    136.10 o
 -11  14  15      310.50      250.80    104.41 o
  -9  14  15     1970.91     2143.64    116.11 o
  -7  14  15     3533.39     3133.86    116.53 o
  -5  14  15       44.56      -15.61     64.81 o
  -3  14  15     3129.74     3448.37    111.48 o
  -1  14  15      490.18      368.70     66.77 o
   1  14  15      325.63      353.71     58.01 o
   3  14  15     1130.44     1098.82     64.98 o
   5  14  15     3452.14     3449.71     95.48 o
   7  14  15      257.97      244.03     72.44 o
   9  14  15     1831.73     1786.73    103.21 o
  11  14  15      834.69      643.53    109.38 o
 -10  15  15     2209.62     1986.62    132.87 o
  -8  15  15     3123.77     3016.50    127.89 o
  -6  15  15      444.71      434.25     83.57 o
  -4  15  15     5825.53     5844.86    158.45 o
  -2  15  15       38.77      -74.53     74.53 o
   0  15  15      665.73      609.09     79.77 o
   2  15  15      398.16      390.73     64.83 o
   4  15  15     3345.74     3320.73    136.79 o
   6  15  15      643.61      534.95     78.33 o
   8  15  15       30.48       21.55     76.15 o
  10  15  15     1001.19      958.09    127.66 o
  -9  16  15      199.05       -3.46    125.70 o
  -7  16  15      768.53      756.93    101.05 o
  -5  16  15      217.36      194.59     80.49 o
  -3  16  15     2602.35     2788.96    130.16 o
  -1  16  15        8.52      117.15     79.97 o
   1  16  15     3779.93     3850.61    119.11 o
   3  16  15     2000.32     1857.86    100.80 o
   5  16  15        4.82       -6.46     91.50 o
   7  16  15       21.40       10.20     88.74 o
   9  16  15     1697.07     1310.56    180.18 o
  -6  17  15       40.28       -6.95     92.57 o
  -4  17  15       11.84      -92.23     93.88 o
  -2  17  15     1894.70     1857.71    113.76 o
   0  17  15      300.62      263.37     85.53 o
   2  17  15       77.81      -99.79     99.79 o
   4  17  15      939.88     1066.45    114.23 o
   6  17  15      380.06      415.38    178.91 o
  -3  18  15      899.04      847.16    114.72 o
  -1  18  15       71.72      -77.03     85.93 o
   1  18  15       12.63       11.23    159.79 o
   3  18  15      457.08      742.05    287.24 o
   0   0  16    37017.56    33771.04    558.13 o
   1   1  16     4062.35     4254.08     67.93 o
   0   2  16       80.06       45.28     27.67 o
   2   2  16     6821.38     7078.30     77.26 o
  -1   3  16     8146.52     6818.55     84.95 o
   1   3  16       74.29       64.74     29.66 o
   3   3  16     1574.85     1647.29     42.14 o
  -2   4  16    43491.47    43142.17    308.27 o
   0   4  16     3889.22     3281.11     65.15 o
   2   4  16    24770.36    23758.63    182.60 o
   4   4  16      755.98      769.18     35.03 o
  -3   5  16      313.66      422.21     40.85 o
  -1   5  16     7187.49     7915.57     96.29 o
   1   5  16    26494.11    27045.32    226.21 o
   3   5  16     1459.75     1329.13     42.05 o
   5   5  16     4786.93     4614.51     72.36 o
  -4   6  16       18.95       -7.38     33.98 o
  -2   6  16    14073.06    14207.03    137.95 o
   0   6  16      652.79      655.93     40.18 o
   2   6  16     2102.45     1936.73     58.77 o
   4   6  16     2544.65     2733.08     63.19 o
   6   6  16    26108.54    26860.59    221.16 o
  -5   7  16       54.18       31.89     38.72 o
  -3   7  16    26335.55    26431.29    193.88 o
  -1   7  16     1104.03     1217.75     45.15 o
   1   7  16      141.54       71.53     34.15 o
   3   7  16       46.70       59.91     36.01 o
   5   7  16     3499.55     3667.37     77.34 o
   7   7  16    12021.94    12152.88    142.07 o
  -6   8  16      928.01      898.07     50.72 o
  -4   8  16      978.93      972.98     50.28 o
  -2   8  16     8298.96     8678.78     97.32 o
   0   8  16    22838.85    22558.39    171.14 o
   2   8  16     5785.92     6232.42     89.61 o
   4   8  16    19971.07    20016.75    195.89 o
   6   8  16     1517.59     1459.28     50.56 o
   8   8  16     1385.79     1437.31     68.81 o
  -7   9  16     5069.73     5215.48    109.43 o
  -5   9  16      236.86      200.14     53.50 o
  -3   9  16      935.88      976.85     47.46 o
  -1   9  16       52.90       18.05     33.95 o
   1   9  16    20987.73    21409.04    168.20 o
   3   9  16      134.55      157.16     38.99 o
   5   9  16     2114.53     2155.91     60.09 o
   7   9  16       32.47      -19.35     46.81 o
   9   9  16     1177.93     1397.70     79.47 o
  -8  10  16     9688.88     9365.60    166.55 o
  -6  10  16      517.26      656.96     59.04 o
  -4  10  16    27816.13    27756.72    269.64 o
  -2  10  16     1527.35     1613.39     55.81 o
   0  10  16     3780.87     3795.41     85.71 o
   2  10  16     1062.56      955.81     51.81 o
   4  10  16    10587.86    10648.06    123.10 o
   6  10  16     7317.13     7554.05    113.71 o
   8  10  16     6237.38     6245.85    141.51 o
  10  10  16       77.51       49.27     67.02 o
  -9  11  16     1217.09     1329.96    105.83 o
  -7  11  16     1270.96     1055.60     86.22 o
  -5  11  16      233.47      176.70     50.90 o
  -3  11  16     4748.42     5108.09    116.33 o
  -1  11  16     3241.15     3668.77     75.22 o
   1  11  16       12.41      -30.92     30.92 o
   3  11  16       88.93       77.19     41.01 o
   5  11  16     1502.90     1681.89     67.62 o
   7  11  16     2504.36     2893.45     85.04 o
   9  11  16     5898.30     5772.62    138.10 o
  11  11  16     1571.90     1345.18     95.04 o
 -10  12  16      130.95        9.83     74.47 o
  -8  12  16     4895.41     4646.47    129.80 o
  -6  12  16      181.08      124.59     66.19 o
  -4  12  16     7878.74     8036.61    132.26 o
  -2  12  16      100.61       69.39     49.36 o
   0  12  16    22853.44    22971.88    226.89 o
   2  12  16        9.58      -25.11     42.89 o
   4  12  16     6610.25     6541.75    102.56 o
   6  12  16     1351.61     1249.85     67.46 o
   8  12  16      144.39      145.91     68.90 o
  10  12  16       74.50      102.56     74.54 o
  12  12  16     8648.94     9065.36    194.68 o
 -11  13  16      317.31      345.04     91.74 o
  -9  13  16     1390.11     1290.91     94.30 o
  -7  13  16      118.21       53.09     71.35 o
  -5  13  16      132.65      224.05     68.47 o
  -3  13  16        0.37       52.95     62.76 o
  -1  13  16     1802.63     1654.82     81.05 o
   1  13  16      284.92      393.04     54.21 o
   3  13  16     7440.50     7778.59    118.04 o
   5  13  16      252.67      140.45     56.11 o
   7  13  16        9.24      -66.33     66.33 o
   9  13  16      176.88      163.79     75.96 o
  11  13  16      733.86      548.48     94.96 o
 -10  14  16      460.74      233.55     92.18 o
  -8  14  16     5724.98     6358.09    173.33 o
  -6  14  16     2125.96     2109.91     96.52 o
  -4  14  16     9785.57     9829.05    194.52 o
  -2  14  16     1122.74     1024.65     85.21 o
   0  14  16     3349.33     3344.15     99.16 o
   2  14  16      150.48      198.67     63.43 o
   4  14  16     3654.27     3856.00     99.81 o
   6  14  16     2302.85     2320.12     94.04 o
   8  14  16     5290.84     5499.70    175.01 o
  10  14  16     1055.50     1311.52    107.29 o
  -9  15  16      265.87      194.14     91.98 o
  -7  15  16        6.42      -16.95     85.59 o
  -5  15  16     4387.69     4038.20    129.66 o
  -3  15  16       11.87       -4.88     78.78 o
  -1  15  16     2579.55     2627.82    122.94 o
   1  15  16       45.48      109.88     63.79 o
   3  15  16       52.97      -46.81     68.20 o
   5  15  16      439.98      441.15     83.28 o
   7  15  16      298.50      174.41    111.14 o
   9  15  16      307.25      464.26    103.25 o
  -8  16  16      337.24      384.10    108.36 o
  -6  16  16     1072.02      853.32     99.43 o
  -4  16  16     1952.85     1806.71    115.45 o
  -2  16  16     2083.02     1993.56    112.48 o
   0  16  16     1844.74     1902.04    115.59 o
   2  16  16     5700.92     5809.21    167.12 o
   4  16  16       11.02      -49.00     81.16 o
   6  16  16       75.73      196.21     92.93 o
   8  16  16        2.60      -84.78    100.28 o
  -5  17  16      621.36      622.69    112.42 o
  -3  17  16       14.03       31.48     96.77 o
  -1  17  16      379.46      399.67     91.91 o
   1  17  16      247.41      225.44    135.87 o
   3  17  16      392.22      430.34    118.57 o
   5  17  16     1173.46      719.79    150.01 o
  -2  18  16     1177.35     1271.01    130.59 o
   0  18  16      206.96      -12.30    115.95 o
   2  18  16      256.01      454.40    186.04 o
   0   1  17      316.39      495.60     37.47 o
  -1   2  17    13345.82    12910.16    117.17 o
   1   2  17    13561.41    14364.87    132.24 o
  -2   3  17     9734.26     9530.97     86.37 o
   0   3  17      583.32      479.88     35.87 o
   2   3  17    14382.33    14532.75    116.06 o
  -3   4  17       97.03      141.26     27.12 o
  -1   4  17     2299.31     2484.51     59.41 o
   1   4  17     5171.91     5117.84     81.20 o
   3   4  17     3540.88     3437.92     60.59 o
  -4   5  17     9099.20     9186.51    135.45 o
  -2   5  17    22975.89    22591.54    200.26 o
   0   5  17    14832.66    15060.69    139.57 o
   2   5  17      222.08      116.77     33.39 o
   4   5  17    20032.78    19598.13    155.87 o
  -5   6  17       55.58       57.29     43.59 o
  -3   6  17    52394.92    52231.09    531.25 o
  -1   6  17      236.07      173.44     36.37 o
   1   6  17    12042.42    12457.71    124.13 o
   3   6  17     9264.36     9940.91    138.97 o
   5   6  17     6240.43     6349.93     92.31 o
  -6   7  17      633.63      634.34     48.50 o
  -4   7  17     6733.04     6864.37    141.74 o
  -2   7  17     2465.01     2355.22     62.97 o
   0   7  17     3761.85     3598.65     75.93 o
   2   7  17     9304.05     9554.89    111.19 o
   4   7  17     4456.87     4804.24     96.92 o
   6   7  17     7310.48     7526.14     98.30 o
  -7   8  17    28403.65    27703.15    256.50 o
  -5   8  17      118.18      116.26     42.73 o
  -3   8  17     5239.55     5326.09     91.87 o
  -1   8  17     2969.10     2994.43     68.52 o
   1   8  17       21.00       62.28     35.43 o
   3   8  17       35.28       26.86     37.07 o
   5   8  17     1977.33     1907.33     57.20 o
   7   8  17      226.56      120.49     49.35 o
  -8   9  17     1461.25     1340.74     70.62 o
  -6   9  17      703.62      821.81     61.19 o
  -4   9  17     2090.10     1984.11     69.59 o
  -2   9  17     2719.78     2771.24     67.05 o
   0   9  17    27423.44    27074.27    200.33 o
   2   9  17     1179.68     1289.84     51.71 o
   4   9  17      281.76      236.40     41.34 o
   6   9  17     4465.69     4321.81     88.63 o
   8   9  17     5494.04     5152.69    107.60 o
  -9  10  17     1252.81     1529.02     96.04 o
  -7  10  17     2021.44     2072.76     79.41 o
  -5  10  17     2655.43     2631.30     87.89 o
  -3  10  17     1102.79     1038.08     55.60 o
  -1  10  17     2658.05     2785.60     70.49 o
   1  10  17     8564.80     8671.58    104.49 o
   3  10  17       74.66       -1.18     40.58 o
   5  10  17     2409.00     2282.46     64.87 o
   7  10  17    12264.00    12606.89    181.25 o
   9  10  17      235.51       54.51     64.67 o
 -10  11  17     1517.63     1415.44    101.38 o
  -8  11  17     5838.85     6047.16    152.12 o
  -6  11  17     2954.51     3019.40    100.85 o
  -4  11  17      816.83      769.16     66.06 o
  -2  11  17    11181.86    11723.10    134.58 o
   0  11  17     1646.47     1639.33     69.30 o
   2  11  17     2350.96     2177.97     63.96 o
   4  11  17     7213.38     7002.50    103.61 o
   6  11  17       32.35       11.23     49.64 o
   8  11  17     6281.17     6498.28    136.61 o
  10  11  17     2639.11     2913.87    111.67 o
 -11  12  17      748.30      752.56     88.80 o
  -9  12  17     1061.68     1158.10     98.62 o
  -7  12  17      413.74      325.73     80.99 o
  -5  12  17     4155.46     4395.02    150.13 o
  -3  12  17     4790.07     4540.46    110.04 o
  -1  12  17      576.02      510.55     55.38 o
   1  12  17     1685.22     1578.66     62.35 o
   3  12  17     6014.67     6028.99    133.83 o
   5  12  17      770.33      847.09     62.67 o
   7  12  17     1271.07     1088.01     80.76 o
   9  12  17     1479.82     1491.59     94.27 o
  11  12  17     1096.47     1145.98    102.18 o
 -12  13  17      663.29      656.80    112.64 o
 -10  13  17     2082.51     2091.41    116.27 o
  -8  13  17     1237.16     1365.67     94.01 o
  -6  13  17     1188.84     1089.83     86.06 o
  -4  13  17     3296.35     3198.41    100.17 o
  -2  13  17      171.31      101.08     56.34 o
   0  13  17     1111.89     1123.35     67.19 o
   2  13  17    10013.56    10193.06    140.81 o
   4  13  17     1172.90     1191.99     69.20 o
   6  13  17     1946.82     2045.51     81.37 o
   8  13  17     1118.11     1148.77     90.11 o
  10  13  17     2000.00     1775.94    110.77 o
  12  13  17      284.15      310.71    135.53 o
 -11  14  17       91.23      -68.14    112.57 o
  -9  14  17       32.47       55.25     86.46 o
  -7  14  17     1301.13     1320.70     96.82 o
  -5  14  17     2258.98     2374.87    106.15 o
  -3  14  17     1251.71     1095.27     90.47 o
  -1  14  17     3902.10     3962.80    114.15 o
   1  14  17      428.56      478.26     62.33 o
   3  14  17      509.92      303.84     68.25 o
   5  14  17     4654.99     4986.67    114.47 o
   7  14  17      199.26       97.15     80.37 o
   9  14  17      735.21      372.45     91.40 o
  11  14  17       61.72      103.24    113.61 o
  -8  15  17     2555.82     2312.41    135.41 o
  -6  15  17     4195.16     4112.31    132.58 o
  -4  15  17     1241.15     1416.62    103.34 o
  -2  15  17     4427.03     4607.33    174.76 o
   0  15  17     6276.53     6527.77    202.94 o
   2  15  17      151.71      110.34     67.29 o
   4  15  17     1207.28     1215.16     86.08 o
   6  15  17      862.26      962.98     87.10 o
   8  15  17       22.16       31.82    101.18 o
  -7  16  17      679.12      573.63     99.74 o
  -5  16  17     1872.05     2120.14    144.77 o
  -3  16  17      827.14      877.19     99.56 o
  -1  16  17     2333.29     2376.67    117.66 o
   1  16  17     2785.17     2779.20    164.92 o
   3  16  17      148.61      257.10     79.90 o
   5  16  17      708.83      470.89    105.52 o
   7  16  17      284.75      235.54    223.37 o
  -4  17  17      146.24      162.82    100.84 o
  -2  17  17      925.54     1202.55    114.49 o
   0  17  17       62.74      105.10     86.15 o
   2  17  17      699.77      633.38    121.99 o
   4  17  17     1155.58     1564.13    166.55 o
   1   1  18     1769.24     1438.98     45.84 o
   0   2  18     8764.25     9143.45    104.32 o
   2   2  18    22628.38    21770.86    173.19 o
  -1   3  18     1567.70     1740.17     46.95 o
   1   3  18    16241.12    15229.16    136.51 o
   3   3  18     4605.66     4722.08     78.01 o
  -2   4  18       45.73       72.88     25.24 o
   0   4  18        1.24       23.96     34.57 o
   2   4  18    10922.14    10959.99    113.79 o
   4   4  18    26344.55    26109.14    193.03 o
  -3   5  18    40810.41    41151.63    323.06 o
  -1   5  18       42.20       22.49     35.21 o
   1   5  18    34509.14    33916.16    261.85 o
   3   5  18       81.90       24.42     34.68 o
   5   5  18       30.88       33.19     34.33 o
  -4   6  18     3557.11     3260.26    105.46 o
  -2   6  18     2544.90     2615.39     66.50 o
   0   6  18    47452.17    46829.91    328.97 o
   2   6  18      283.42      299.36     42.63 o
   4   6  18    20000.26    19829.57    171.29 o
   6   6  18     1488.33     1390.02     56.94 o
  -5   7  18     1044.08     1107.31     57.82 o
  -3   7  18      684.95      796.87     45.71 o
  -1   7  18     3091.41     2557.15     85.38 o
   1   7  18       21.50       42.76     38.33 o
   3   7  18     1692.41     1710.00     60.49 o
   5   7  18      277.65      195.56     40.67 o
   7   7  18     4482.64     4513.90     96.02 o
  -6   8  18     4562.54     4460.22    100.28 o
  -4   8  18    27409.49    27124.31    240.48 o
  -2   8  18      802.43     1040.57     47.84 o
   0   8  18      196.25      255.54     38.83 o
   2   8  18      725.65      732.01     45.34 o
   4   8  18    17573.71    16701.30    159.43 o
   6   8  18     2758.24     2680.81     66.06 o
   8   8  18    13290.88    13529.63    169.06 o
  -7   9  18       80.76       84.61     54.46 o
  -5   9  18      325.40      351.15     59.35 o
  -3   9  18       71.98       92.58     43.23 o
  -1   9  18     6012.01     5810.23    100.29 o
   1   9  18     1263.65     1386.86     53.72 o
   3   9  18       31.08        2.41     39.48 o
   5   9  18        4.72       18.20     40.92 o
   7   9  18      356.36      443.47     59.02 o
   9   9  18     2275.43     2305.33     89.24 o
  -8  10  18      155.37       31.66     66.90 o
  -6  10  18      123.45      139.51     55.69 o
  -4  10  18     4154.81     3999.77    105.81 o
  -2  10  18     6904.23     6985.25    109.55 o
   0  10  18     5158.19     4945.97     89.07 o
   2  10  18    11352.68    11858.81    134.92 o
   4  10  18     1948.91     1965.04     68.48 o
   6  10  18      440.76      566.24     56.77 o
   8  10  18      386.40      478.08     60.67 o
  10  10  18     2223.86     2504.37    105.46 o
  -9  11  18     4387.57     3839.08    131.48 o
  -7  11  18     2829.21     2811.93    122.99 o
  -5  11  18      128.00      133.65     59.84 o
  -3  11  18        1.00      -55.48     55.48 o
  -1  11  18      327.58      360.49     49.27 o
   1  11  18      265.32      270.52     45.95 o
   3  11  18     6259.87     7017.70    104.58 o
   5  11  18      202.51      313.78     54.97 o
   7  11  18     6740.33     6552.95    129.06 o
   9  11  18     1365.83     1079.10     87.35 o
  11  11  18      950.34      989.65     93.02 o
 -10  12  18      681.74      695.57     94.97 o
  -8  12  18      134.37       99.88     80.15 o
  -6  12  18    15029.70    15104.36    222.70 o
  -4  12  18      128.81      204.02     61.74 o
  -2  12  18     8319.64     8621.87    138.89 o
   0  12  18        4.78      -28.27     49.05 o
   2  12  18     2711.54     2645.34     72.63 o
   4  12  18       13.30      -48.42     48.42 o
   6  12  18     6708.27     7383.40    128.49 o
   8  12  18        4.84      -73.57     73.57 o
  10  12  18     1155.03     1158.16     94.71 o
  12  12  18      818.12      719.48    111.03 o
 -11  13  18      669.59      565.29    108.03 o
  -9  13  18      444.09      337.65     88.40 o
  -7  13  18        2.64      -54.99     72.47 o
  -5  13  18      446.44      454.10     74.53 o
  -3  13  18     1011.27     1072.40     72.75 o
  -1  13  18     8059.73     8849.09    153.79 o
   1  13  18     5995.04     6690.11    116.96 o
   3  13  18      163.82      113.67     49.84 o
   5  13  18     1607.69     1743.56     78.02 o
   7  13  18      639.66      587.76     78.58 o
   9  13  18     5046.33     5081.80    151.93 o
  11  13  18       46.24       76.44     98.79 o
 -10  14  18     2827.56     2813.60    144.43 o
  -8  14  18      947.76      991.09     98.92 o
  -6  14  18       22.56       47.31     76.61 o
  -4  14  18       23.16      -70.90     70.90 o
  -2  14  18     4693.08     4636.67    140.24 o
   0  14  18     1492.04     1699.98     87.11 o
   2  14  18     6236.23     6659.72    131.95 o
   4  14  18     1141.16     1111.94     77.67 o
   6  14  18      444.11      403.85     71.70 o
   8  14  18       57.24       66.20     83.23 o
  10  14  18      568.66      501.67    117.12 o
  -9  15  18     1115.36     1329.66    134.64 o
  -7  15  18     2364.77     2135.13    118.44 o
  -5  15  18      559.46      337.51     99.52 o
  -3  15  18       52.22      188.42     84.39 o
  -1  15  18      797.11      775.61     90.01 o
   1  15  18      631.73      695.18     77.95 o
   3  15  18      688.40      588.39     82.57 o
   5  15  18     2242.47     1974.70    107.18 o
   7  15  18        1.45       33.93     89.45 o
   9  15  18     1565.45     1778.31    140.22 o
  -6  16  18     2518.48     2319.38    174.33 o
  -4  16  18     4756.15     4641.49    184.42 o
  -2  16  18     2089.67     2101.33    116.79 o
   0  16  18      714.81      632.83     98.25 o
   2  16  18        5.58       56.26     82.72 o
   4  16  18     1095.91     1339.56    109.05 o
   6  16  18       53.38        0.11    116.12 o
  -3  17  18      257.67      264.57    102.52 o
  -1  17  18      406.57      379.25    100.09 o
   1  17  18      525.59      504.96    141.99 o
   3  17  18     1465.03     1500.81    166.29 o
   0   1  19    10644.83    10295.22    112.51 o
  -1   2  19    36194.07    35284.53    264.85 o
   1   2  19     2142.66     2231.94     73.22 o
  -2   3  19    15408.09    14861.64    127.36 o
   0   3  19     8585.18     8623.92    105.61 o
   2   3  19    13952.50    13396.78    121.34 o
  -3   4  19     4237.55     4127.49     83.82 o
  -1   4  19     2285.03     2151.96     58.31 o
   1   4  19    18346.28    19148.95    163.73 o
   3   4  19      880.93      744.45     42.78 o
  -4   5  19    10946.16    11007.28    119.21 o
  -2   5  19      707.16      588.85     49.55 o
   0   5  19    27177.17    27070.26    222.63 o
   2   5  19      910.88      973.28     46.83 o
   4   5  19    14810.96    14602.83    141.12 o
  -5   6  19       24.48       45.05     43.28 o
  -3   6  19     4161.51     4082.29     92.30 o
  -1   6  19    24707.66    24149.01    213.22 o
   1   6  19     3468.90     3489.33     73.68 o
   3   6  19    10652.83    10122.50    117.08 o
   5   6  19      569.26      572.93     47.65 o
  -6   7  19      946.75      921.11     55.99 o
  -4   7  19    22471.65    22740.37    213.37 o
  -2   7  19      203.35      225.88     43.81 o
   0   7  19    12336.66    12640.94    133.62 o
   2   7  19     2841.68     2894.21     70.00 o
   4   7  19      189.94      150.87     41.97 o
   6   7  19    16489.20    15969.70    172.10 o
  -7   8  19     6377.12     6331.98    121.60 o
  -5   8  19     8873.46     9208.03    129.47 o
  -3   8  19    17409.45    17553.80    181.55 o
  -1   8  19      228.53      162.86     40.34 o
   1   8  19     1962.06     1523.57     54.28 o
   3   8  19     2055.82     2254.56     62.57 o
   5   8  19     2366.81     2529.44     66.16 o
   7   8  19     1064.21     1046.85     66.33 o
  -8   9  19      744.78      639.25     62.64 o
  -6   9  19     3673.45     3591.48    108.48 o
  -4   9  19      712.37      398.16     59.69 o
  -2   9  19     7929.76     7797.66    113.56 o
   0   9  19     3186.91     2853.73     66.63 o
   2   9  19     6884.07     6431.20    102.30 o
   4   9  19    13118.96    13240.18    143.84 o
   6   9  19      711.22      800.61     58.70 o
   8   9  19     4429.47     4105.17    105.38 o
  -9  10  19       75.93       52.05     69.63 o
  -7  10  19       16.87       25.55     58.02 o
  -5  10  19     2733.25     2577.08     91.05 o
  -3  10  19     2906.83     2734.78     88.28 o
  -1  10  19       89.19       60.77     44.11 o
   1  10  19     7381.16     7893.84    107.17 o
   3  10  19     2637.99     2663.99     73.63 o
   5  10  19     2530.52     2333.84     72.71 o
   7  10  19     3419.96     3080.02     98.19 o
   9  10  19     1082.41     1132.81     83.25 o
 -10  11  19      129.63       49.03     76.11 o
  -8  11  19       83.03      -38.47     77.20 o
  -6  11  19      342.81      433.60     63.16 o
  -4  11  19     1908.37     1757.26     82.47 o
  -2  11  19     5237.03     5698.40    120.89 o
   0  11  19      196.19      149.48     46.65 o
   2  11  19     3294.78     3538.32     80.86 o
   4  11  19     1141.91      957.21     55.81 o
   6  11  19     7968.90     9040.28    137.27 o
   8  11  19     3920.48     4371.92    167.70 o
  10  11  19     6882.90     6973.94    158.87 o
 -11  12  19      745.15      705.01    109.25 o
  -9  12  19      278.37      243.55    116.81 o
  -7  12  19     5219.72     4387.06    137.84 o
  -5  12  19      910.20      942.37     78.40 o
  -3  12  19     6847.25     7539.28    134.26 o
  -1  12  19     8358.53     8156.01    154.94 o
   1  12  19      139.87       13.10     44.85 o
   3  12  19      123.54       66.73     46.56 o
   5  12  19     1688.14     1567.43     75.02 o
   7  12  19     1812.53     1845.54     93.85 o
   9  12  19      596.14      743.76     91.74 o
  11  12  19      452.30      496.17    104.80 o
 -10  13  19     1872.58     1671.90    115.17 o
  -8  13  19      219.09      134.14     79.14 o
  -6  13  19     1676.39     1830.88    109.61 o
  -4  13  19     1188.45     1138.82     90.19 o
  -2  13  19     2404.84     2217.69    123.04 o
   0  13  19      777.07      544.90     67.35 o
   2  13  19     3475.02     3786.91     97.29 o
   4  13  19      164.92      117.10     58.41 o
   6  13  19     1152.91     1125.71     73.07 o
   8  13  19      349.49      293.36     85.49 o
  10  13  19      456.35      340.68    111.84 o
  -9  14  19     6039.43     5691.04    212.90 o
  -7  14  19       52.58      -88.66     88.66 o
  -5  14  19      566.04      444.58     82.25 o
  -3  14  19      850.99      953.42    110.62 o
  -1  14  19     4570.45     5176.81    142.50 o
   1  14  19      368.70      394.78     70.85 o
   3  14  19     5287.90     5801.60    149.85 o
   5  14  19       12.23      -11.87     64.44 o
   7  14  19       14.62       16.89     80.97 o
   9  14  19      473.38      468.18    113.03 o
  -8  15  19      892.00      950.22    114.79 o
  -6  15  19       48.81       86.42     88.15 o
  -4  15  19      478.63      372.63     91.76 o
  -2  15  19     1593.44     1838.99    129.45 o
   0  15  19      777.74      850.02     83.16 o
   2  15  19      686.76      558.28     91.78 o
   4  15  19       21.55      -74.05     74.05 o
   6  15  19        7.16       18.20     82.57 o
   8  15  19     4121.91     3568.11    169.50 o
  -5  16  19     4579.15     4445.05    166.36 o
  -3  16  19       14.14      -91.91     91.91 o
  -1  16  19      720.76      683.01    105.09 o
   1  16  19       14.04      -57.77     95.11 o
   3  16  19     2032.79     1905.83    116.80 o
   5  16  19      162.67       35.55    111.70 o
  -2  17  19       63.02       71.42     98.74 o
   0  17  19      216.20      168.93    117.08 o
   2  17  19      284.88      371.02    138.20 o
   0   0  20     7517.95     7458.42    185.71 o
   1   1  20    21631.10    21592.75    184.09 o
   0   2  20      124.35      135.55     37.13 o
   2   2  20     3843.39     3994.57     78.58 o
  -1   3  20    31532.68    32139.96    252.00 o
   1   3  20        2.74      -14.26     36.14 o
   3   3  20     1054.11     1162.75     43.09 o
  -2   4  20     6701.44     6485.42     88.87 o
   0   4  20    13014.11    12223.62    132.26 o
   2   4  20     1008.05     1003.31     44.27 o
   4   4  20    13590.55    13454.24    126.01 o
  -3   5  20     2033.42     1919.66     62.60 o
  -1   5  20     2573.21     2383.71     63.40 o
   1   5  20      572.36      495.45     46.24 o
   3   5  20    48549.85    48988.10    343.75 o
   5   5  20     5641.46     6079.96    106.84 o
  -4   6  20     2462.92     2398.56     69.57 o
  -2   6  20     6286.81     6217.67    109.09 o
   0   6  20      623.04      651.53     49.46 o
   2   6  20       97.24      143.08     40.62 o
   4   6  20     4175.57     3977.80    109.91 o
   6   6  20     1640.28     1478.42     62.47 o
  -5   7  20    21200.70    20620.78    193.97 o
  -3   7  20     8911.79     8540.84    249.87 o
  -1   7  20    16994.77    17458.36    181.35 o
   1   7  20     6197.44     6885.63    101.68 o
   3   7  20     6349.07     6143.26     98.27 o
   5   7  20    16154.71    15899.05    165.94 o
   7   7  20     1209.56     1229.16     73.16 o
  -6   8  20       41.23       29.39     55.88 o
  -4   8  20     2044.33     2125.59     88.20 o
  -2   8  20     2202.45     2116.96     72.85 o
   0   8  20     2678.54     2449.63     62.14 o
   2   8  20     1239.79     1248.26     53.67 o
   4   8  20      219.31      201.76     41.46 o
   6   8  20     1696.92     1738.79     60.96 o
   8   8  20        0.87        6.87     55.87 o
  -7   9  20    13358.28    12935.26    180.84 o
  -5   9  20       83.61       91.71     62.95 o
  -3   9  20     1813.40     1624.56     68.81 o
  -1   9  20       32.82        2.08     42.81 o
   1   9  20    14495.29    14726.36    154.01 o
   3   9  20     1974.20     1905.04     63.12 o
   5   9  20    14301.96    14089.67    151.70 o
   7   9  20      398.64      361.42     60.54 o
   9   9  20     3444.14     3795.74    106.05 o
  -8  10  20       21.02      -51.70     65.24 o
  -6  10  20       27.21       43.75     65.30 o
  -4  10  20       51.81       22.09     63.21 o
  -2  10  20      156.99      228.55     50.15 o
   0  10  20     3660.74     3647.18     87.36 o
   2  10  20       79.86       96.44     42.98 o
   4  10  20      202.02      193.15     38.41 o
   6  10  20      284.79      341.79     56.93 o
   8  10  20      402.77      374.39     64.34 o
  10  10  20      425.38      342.65     84.49 o
  -9  11  20       17.13      -71.03     72.26 o
  -7  11  20     1042.52     1113.29    113.96 o
  -5  11  20      507.01      300.49     71.92 o
  -3  11  20    11281.31    11597.35    182.83 o
  -1  11  20      855.99      934.29     63.64 o
   1  11  20     4581.64     4693.89     98.50 o
   3  11  20      836.30      664.38     53.69 o
   5  11  20      518.58      415.32     58.90 o
   7  11  20    12764.94    12295.92    202.38 o
   9  11  20     4894.96     4882.59    181.52 o
  11  11  20     1583.78     1532.59    117.08 o
 -10  12  20       26.99      -52.57     83.89 o
  -8  12  20      375.73      529.22     89.10 o
  -6  12  20       12.09       67.98     70.43 o
  -4  12  20        0.54      -66.46     66.46 o
  -2  12  20     1638.33     1680.88     86.49 o
   0  12  20       98.13      -51.08     51.08 o
   2  12  20     2969.57     3419.44     87.46 o
   4  12  20      428.21      481.76     57.89 o
   6  12  20      794.76      682.87     66.69 o
   8  12  20      536.55      431.46     86.41 o
  10  12  20        1.36      -45.08     91.09 o
  12  12  20      507.48      400.87    119.68 o
 -11  13  20     1610.63     1071.18    311.18 o
  -9  13  20     2381.26     2763.81    128.28 o
  -7  13  20     2996.10     3228.67    121.92 o
  -5  13  20    12529.13    12787.30    212.24 o
  -3  13  20        5.54      -63.70     63.70 o
  -1  13  20     1246.23     1338.64     84.46 o
   1  13  20     1818.16     1619.98     76.42 o
   3  13  20    11121.32    11154.21    154.70 o
   5  13  20     3181.87     3515.54     99.58 o
   7  13  20     3111.07     3109.06    114.62 o
   9  13  20      577.47      536.98    100.69 o
  11  13  20      160.26      311.18    281.26 o
  -8  14  20      353.47      402.63    103.03 o
  -6  14  20        0.68      -81.91     81.91 o
  -4  14  20      701.81      512.75     90.43 o
  -2  14  20        5.58      -75.25     75.25 o
   0  14  20     1097.58     1255.91     86.50 o
   2  14  20      886.70     1062.38     77.28 o
   4  14  20        4.10       27.59     66.54 o
   6  14  20       46.48       19.09     74.18 o
   8  14  20        9.19      375.06    108.95 o
  -7  15  20       13.04       30.51     91.51 o
  -5  15  20     2146.70     2424.78    134.19 o
  -3  15  20        5.56       30.27     85.49 o
  -1  15  20     5622.40     5860.23    161.99 o
   1  15  20      134.41      182.38     74.21 o
   3  15  20       61.41      112.81     85.35 o
   5  15  20       15.48      -78.71     78.71 o
   7  15  20     6357.29     7955.96    340.66 o
  -4  16  20      177.89      264.61    102.83 o
  -2  16  20      242.75      258.81     98.03 o
   0  16  20       77.02      -95.16     95.16 o
   2  16  20       44.18      -38.08     94.64 o
   4  16  20       11.39      205.76    116.31 o
   0   1  21      253.34      310.11     39.83 o
  -1   2  21    25331.08    26017.84    214.33 o
   1   2  21     1415.39     1363.82     52.89 o
  -2   3  21     3085.49     3140.31     61.90 o
   0   3  21     5557.08     5773.18     94.15 o
   2   3  21     1109.16      970.01     44.47 o
  -3   4  21       49.87       86.34     31.07 o
  -1   4  21     1024.99     1094.50     52.79 o
   1   4  21     4616.85     4657.15     84.64 o
   3   4  21     1545.29     1731.16     53.20 o
  -4   5  21     3415.36     3472.50     87.06 o
  -2   5  21     1391.25     1401.21     59.23 o
   0   5  21      539.79      614.30     45.92 o
   2   5  21     4502.81     4349.59     85.15 o
   4   5  21    15195.23    15312.57    149.68 o
  -5   6  21     2025.41     1909.00     73.06 o
  -3   6  21      685.90      587.70     51.75 o
  -1   6  21     3853.38     3857.36     88.03 o
   1   6  21     8808.40     8943.04    120.66 o
   3   6  21     9951.51     9460.80    121.96 o
   5   6  21     1628.34     1715.51     60.60 o
  -6   7  21     2594.63     2372.02     74.29 o
  -4   7  21     4677.76     4791.53    104.49 o
  -2   7  21       32.81       20.76     48.30 o
   0   7  21     6761.70     6834.95    109.48 o
   2   7  21       20.99       39.20     34.90 o
   4   7  21       58.31      -28.27     41.99 o
   6   7  21     7124.91     7168.82    115.86 o
  -7   8  21     5830.38     6364.58    133.33 o
  -5   8  21     6594.14     7152.94    129.36 o
  -3   8  21      388.43      394.50     53.37 o
  -1   8  21     5194.06     4698.88     87.15 o
   1   8  21     2310.84     2410.38     65.83 o
   3   8  21       37.53        1.97     31.67 o
   5   8  21     7958.76     7578.40    113.35 o
   7   8  21      387.57      311.59     60.59 o
  -8   9  21     5541.32     5769.15    126.63 o
  -6   9  21     5878.18     5850.54    140.43 o
  -4   9  21      581.18      394.41     63.24 o
  -2   9  21      705.76      811.27     56.27 o
   0   9  21     4904.07     5297.80     92.81 o
   2   9  21     6275.11     6614.11    138.62 o
   4   9  21     7952.91     8757.84    122.16 o
   6   9  21     6638.88     7000.04    120.40 o
   8   9  21     1540.82     1392.99     77.49 o
  -9  10  21     1009.24      684.35     81.12 o
  -7  10  21      142.86       74.32     65.71 o
  -5  10  21       35.99       49.46     66.85 o
  -3  10  21     3423.58     3777.78    106.11 o
  -1  10  21     2348.04     2543.99    104.88 o
   1  10  21     8020.86     8379.42    167.95 o
   3  10  21      858.57      923.76     56.33 o
   5  10  21       47.25       56.60     49.94 o
   7  10  21      499.34      324.15     64.80 o
   9  10  21     2392.86     2633.56    106.23 o
 -10  11  21     1076.99      911.63    106.65 o
  -8  11  21       65.55       75.27     87.71 o
  -6  11  21     1647.66     1609.60    109.12 o
  -4  11  21     2250.66     2251.52    100.26 o
  -2  11  21     5339.98     5098.30    186.04 o
   0  11  21        5.22      -33.74     38.40 o
   2  11  21     2313.42     2584.02     78.85 o
   4  11  21       26.92      -18.37     38.40 o
   6  11  21      373.30      526.77     63.36 o
   8  11  21      507.86      421.33     77.94 o
  10  11  21     3150.53     3167.57    141.59 o
 -11  12  21       60.05       86.75    110.92 o
  -9  12  21        8.17       35.12     90.51 o
  -7  12  21     1365.64     1363.49    111.74 o
  -5  12  21     2844.73     3051.82    127.38 o
  -3  12  21     1493.90     1279.53     83.19 o
  -1  12  21      572.91      437.77     71.31 o
   1  12  21      668.68      429.95     54.10 o
   3  12  21     1824.73     1583.15     71.04 o
   5  12  21     1859.68     1946.04     82.00 o
   7  12  21     7233.44     7507.88    156.94 o
   9  12  21       23.94      -82.59    100.18 o
  11  12  21      522.15      387.74    118.12 o
 -10  13  21     3273.58     3033.76    164.28 o
  -8  13  21      355.34      305.35     98.38 o
  -6  13  21     6357.75     6759.24    216.77 o
  -4  13  21     1518.93     1574.45    142.78 o
  -2  13  21      454.19      630.58     76.75 o
   0  13  21       14.40      -19.03     66.12 o
   2  13  21     5556.57     5891.67    122.37 o
   4  13  21       22.72      -62.91     62.91 o
   6  13  21    11937.66    12600.46    181.18 o
   8  13  21      237.52      204.39     95.11 o
  10  13  21     1331.42     1681.67    138.26 o
  -9  14  21     1004.40      988.19    133.65 o
  -7  14  21      150.01      108.40     96.89 o
  -5  14  21       50.97      159.10     94.33 o
  -3  14  21     1466.66     1294.59    110.65 o
  -1  14  21     6296.94     6531.87    149.52 o
   1  14  21     1357.10     1088.05     84.51 o
   3  14  21     3517.66     3473.39    116.02 o
   5  14  21      604.89      555.54     77.12 o
   7  14  21      901.00      741.83    133.58 o
   9  14  21      119.71       68.79    120.31 o
  -6  15  21      153.68      234.93    101.60 o
  -4  15  21       89.18      -92.23     92.23 o
  -2  15  21     5778.70     6333.47    200.03 o
   0  15  21      641.39      688.39     90.75 o
   2  15  21      924.84      929.92    101.39 o
   4  15  21      504.94      474.05     87.41 o
   6  15  21      387.79      399.27    153.48 o
  -3  16  21      623.18      667.08    109.80 o
  -1  16  21        9.14       63.67    103.70 o
   1  16  21      130.68       74.84    115.17 o
   3  16  21     2165.32     2608.63    143.62 o
   1   1  22      523.71      472.85     44.25 o
   0   2  22     3226.16     3295.77     78.39 o
   2   2  22     5749.79     6591.43    114.48 o
  -1   3  22      427.17      441.77     48.94 o
   1   3  22       91.00      122.90     41.25 o
   3   3  22     1214.95     1294.01     47.80 o
  -2   4  22      150.42      199.86     47.47 o
   0   4  22     1920.71     1550.81     59.35 o
   2   4  22     2924.93     2699.19     64.16 o
   4   4  22     6417.59     6266.18     96.69 o
  -3   5  22     7822.92     7697.18    114.91 o
  -1   5  22       93.97       57.39     46.29 o
   1   5  22     1536.96     1416.71     56.65 o
   3   5  22      663.30      768.15     46.28 o
   5   5  22     2265.16     2328.23     87.55 o
  -4   6  22      778.25      816.44     56.48 o
  -2   6  22     6242.16     6068.10    105.72 o
   0   6  22    22603.44    23507.87    230.19 o
   2   6  22      137.83       54.24     42.05 o
   4   6  22     2335.28     2442.38     69.67 o
   6   6  22     2457.96     2304.91     80.44 o
  -5   7  22      529.65      525.72     57.99 o
  -3   7  22     1297.56     1112.89     60.73 o
  -1   7  22      710.26      741.10     55.76 o
   1   7  22      484.00      475.03     48.99 o
   3   7  22       22.09      -29.36     42.55 o
   5   7  22       84.28       61.89     49.50 o
   7   7  22      820.47      820.97     66.68 o
  -6   8  22     5024.79     4944.38    113.99 o
  -4   8  22    11819.48    11948.05    154.70 o
  -2   8  22       19.60       41.49     52.10 o
   0   8  22       62.17      -12.80     45.30 o
   2   8  22      757.52      759.68     53.64 o
   4   8  22     9893.94    10787.71    126.93 o
   6   8  22    14514.77    14810.36    179.76 o
   8   8  22     4414.85     4867.50    119.42 o
  -7   9  22       27.07      -58.26     58.26 o
  -5   9  22      963.82      803.85     78.78 o
  -3   9  22      745.87      700.61     62.64 o
  -1   9  22       36.61      -12.36     47.18 o
   1   9  22      900.02     1094.12     56.80 o
   3   9  22      224.78      189.01     47.23 o
   5   9  22     1181.15     1013.54     57.42 o
   7   9  22     1926.04     2125.48     87.40 o
   9   9  22     1296.14     1436.52     82.54 o
  -8  10  22     3055.91     2801.44    127.87 o
  -6  10  22       62.13      -28.17     68.43 o
  -4  10  22     8690.51     8168.77    161.95 o
  -2  10  22    17634.14    18118.78    208.82 o
   0  10  22     1319.79     1702.83     68.62 o
   2  10  22    20342.28    21571.89    190.87 o
   4  10  22      124.32      132.54     48.70 o
   6  10  22        8.56      -53.49     59.23 o
   8  10  22      404.05      301.81     67.58 o
  10  10  22     1059.66      858.65     97.36 o
  -9  11  22     1261.96     1226.22    111.61 o
  -7  11  22       42.88      149.44     79.19 o
  -5  11  22       66.54       84.02     71.77 o
  -3  11  22      235.41      192.81     71.65 o
  -1  11  22      323.41      365.34     64.14 o
   1  11  22      271.83      147.49     53.27 o
   3  11  22      745.19      949.55     68.59 o
   5  11  22      967.42     1180.20     71.58 o
   7  11  22      429.86      431.89     71.12 o
   9  11  22       23.32      -50.12     82.09 o
  11  11  22        8.34      -48.52    107.33 o
 -10  12  22     1670.81     1744.40    140.38 o
  -8  12  22      848.99      877.76    117.39 o
  -6  12  22    14626.72    15187.12    230.45 o
  -4  12  22       36.52      -71.02     71.02 o
  -2  12  22     5240.24     5910.83    186.32 o
   0  12  22       19.81       35.18     62.22 o
   2  12  22      135.97      193.00     56.12 o
   4  12  22      133.56       44.98     62.78 o
   6  12  22    12520.48    12923.19    182.50 o
   8  12  22      721.89      711.63     86.17 o
  10  12  22     7759.09     8238.38    479.35 o
  -9  13  22        6.83      -88.29    108.98 o
  -7  13  22      665.86      822.83    118.77 o
  -5  13  22        0.92      -51.89     90.46 o
  -3  13  22      163.05      122.84     85.40 o
  -1  13  22      365.59      349.17     73.33 o
   1  13  22       80.63       17.35     67.15 o
   3  13  22      439.90      536.12     68.28 o
   5  13  22     2219.12     2452.17    105.26 o
   7  13  22        9.33       -7.83     75.95 o
   9  13  22     2196.53     2398.18    147.94 o
  -8  14  22      604.31      600.80    143.53 o
  -6  14  22      977.83     1100.81    114.59 o
  -4  14  22       98.29       30.18     89.46 o
  -2  14  22     6191.93     6712.19    167.53 o
   0  14  22     7957.19     8573.07    175.63 o
   2  14  22    13055.79    13656.59    215.76 o
   4  14  22     2321.82     2197.09    103.52 o
   6  14  22      132.50      173.98     96.06 o
   8  14  22     2693.74     2592.97    172.63 o
  -5  15  22      101.98      116.82    101.94 o
  -3  15  22      230.83      143.01    106.60 o
  -1  15  22       60.19       -6.84     91.76 o
   1  15  22      917.28     1007.19    102.79 o
   3  15  22        1.91      -94.24     94.24 o
   5  15  22      665.40      623.27    162.39 o
  -2  16  22     1175.16     1189.01    129.23 o
   0  16  22       48.02       -3.49    109.16 o
   2  16  22      747.23      734.62    114.50 o
   0   1  23      815.20      756.13     49.59 o
  -1   2  23     5753.25     6334.65    109.42 o
   1   2  23      542.66      583.59     47.73 o
  -2   3  23     2426.03     2095.20     64.31 o
   0   3  23    20609.55    20359.56    188.39 o
   2   3  23     6804.56     6003.07     92.24 o
  -3   4  23      584.37      591.92     52.96 o
  -1   4  23      620.61      509.96     53.30 o
   1   4  23      908.02      954.65     55.14 o
   3   4  23     2106.58     2089.99     64.16 o
  -4   5  23     9857.63     9760.52    131.30 o
  -2   5  23     3203.98     2883.71     81.11 o
   0   5  23     1778.76     1702.86     64.98 o
   2   5  23     2075.36     2212.04     62.13 o
   4   5  23     1805.47     2032.14     70.98 o
  -5   6  23       45.18      139.39     51.06 o
  -3   6  23     9483.69     9501.17    129.84 o
  -1   6  23      197.99      333.82     53.61 o
   1   6  23     9000.83     9556.84    115.38 o
   3   6  23      920.61     1001.08     55.10 o
   5   6  23      363.96      342.20     53.84 o
  -6   7  23     1161.40     1073.22     64.02 o
  -4   7  23    11356.17    11143.67    155.26 o
  -2   7  23     1832.98     1681.43     68.51 o
   0   7  23     2947.36     3214.24     83.83 o
   2   7  23      776.46      870.29     55.60 o
   4   7  23     2306.23     2180.08     75.65 o
   6   7  23        5.67       65.22     50.59 o
  -7   8  23    10614.05    10516.55    193.95 o
  -5   8  23      242.34      227.04     59.99 o
  -3   8  23     3288.39     3219.28     92.89 o
  -1   8  23      881.43      875.49     63.56 o
   1   8  23     2167.07     2372.06     72.87 o
   3   8  23       19.34       -9.21     46.85 o
   5   8  23    13935.52    14248.05    194.56 o
   7   8  23       64.05      105.74     60.35 o
  -8   9  23     3492.81     3689.62    117.18 o
  -6   9  23     1113.75     1026.56     78.99 o
  -4   9  23      776.17      680.89     97.54 o
  -2   9  23        8.77      -17.07     51.53 o
   0   9  23     8652.58     9170.31    125.71 o
   2   9  23     6181.13     6578.20    112.48 o
   4   9  23     4536.47     4767.76    116.16 o
   6   9  23     3784.95     3817.61     97.82 o
   8   9  23      801.74      656.75     73.39 o
  -9  10  23       70.05       20.48     75.10 o
  -7  10  23      735.27      758.88     74.62 o
  -5  10  23      699.51      652.52     81.32 o
  -3  10  23     3152.64     3378.81    118.68 o
  -1  10  23    10045.91    10548.81    155.24 o
   1  10  23     4141.48     4602.61     99.82 o
   3  10  23      525.03      411.44     53.48 o
   5  10  23      685.20      874.03     68.00 o
   7  10  23     1759.49     1609.68     84.61 o
   9  10  23      114.49      105.21     75.67 o
 -10  11  23       11.13      136.89    107.06 o
  -8  11  23     3562.45     3244.26    129.71 o
  -6  11  23     4337.49     4081.41    130.27 o
  -4  11  23     4216.06     4128.38    128.74 o
  -2  11  23     9108.26     9735.21    241.34 o
   0  11  23     2043.59     2074.47     75.89 o
   2  11  23     3496.47     3535.45     90.96 o
   4  11  23     1445.32     1406.43     70.69 o
   6  11  23      212.09      158.42     67.86 o
   8  11  23      388.29      467.71     82.07 o
  10  11  23     3473.33     2997.81    156.85 o
  -9  12  23     2013.50     1833.20    138.31 o
  -7  12  23      572.84      612.47    112.14 o
  -5  12  23     1706.21     1673.21    116.03 o
  -3  12  23      729.58      698.12     80.02 o
  -1  12  23       15.14       19.44     69.29 o
   1  12  23      149.20      299.06     65.27 o
   3  12  23      229.26      218.25     58.04 o
   5  12  23      674.22      792.81     82.96 o
   7  12  23     7685.09     7932.09    201.59 o
   9  12  23     2335.20     2506.43    173.45 o
  -8  13  23       39.14       -0.82    112.42 o
  -6  13  23     3318.37     2971.57    154.27 o
  -4  13  23     2070.31     2219.01    114.79 o
  -2  13  23        5.78       29.24     71.24 o
   0  13  23      164.48      143.58     76.00 o
   2  13  23     5918.77     6282.51    136.35 o
   4  13  23      299.99      209.19     75.85 o
   6  13  23     1508.80     1589.25     98.28 o
   8  13  23      928.26      903.84    119.26 o
  -7  14  23     1145.50     1330.28    136.12 o
  -5  14  23      202.23      151.55     99.47 o
  -3  14  23      142.50      199.56     92.08 o
  -1  14  23     9366.04     9113.45    173.88 o
   1  14  23       62.08       31.27     83.12 o
   3  14  23     5502.40     6039.97    188.68 o
   5  14  23      685.50      632.14     92.14 o
   7  14  23      621.08      648.75    138.72 o
  -4  15  23     1697.70     1804.47    129.54 o
  -2  15  23     6274.85     6530.04    206.01 o
   0  15  23     1043.23     1046.19     97.42 o
   2  15  23       20.10      -14.42     96.56 o
   4  15  23        4.59     -107.94    107.94 o
   0   0  24      503.99      312.07    158.58 o
   1   1  24    12926.50    12927.70    148.30 o
   0   2  24      109.21      121.53     44.41 o
   2   2  24     1036.11     1047.66     54.94 o
  -1   3  24     2422.41     2734.15     93.07 o
   1   3  24      840.84      844.69     53.84 o
   3   3  24     1363.71     1387.17     92.01 o
  -2   4  24    16270.84    15468.13    172.71 o
   0   4  24      797.43      801.39     54.70 o
   2   4  24    14050.54    14281.97    145.03 o
   4   4  24      941.63      758.58     57.43 o
  -3   5  24        0.19      -48.09     48.09 o
  -1   5  24     1117.59     1140.48     64.40 o
   1   5  24     4006.78     4275.80    102.93 o
   3   5  24    13893.32    14424.50    191.70 o
   5   5  24     2961.83     2896.21     83.37 o
  -4   6  24      180.08      119.41     51.89 o
  -2   6  24    14691.80    15176.52    174.27 o
   0   6  24       15.08      -16.68     47.35 o
   2   6  24      141.39      154.16     43.28 o
   4   6  24       93.24      148.61     52.12 o
   6   6  24    13669.20    13450.62    161.02 o
  -5   7  24     3036.42     3293.72    101.88 o
  -3   7  24    14300.07    14601.07    168.12 o
  -1   7  24       55.58       31.19     53.10 o
   1   7  24     8452.76     8401.11    128.53 o
   3   7  24       84.78       25.17     50.88 o
   5   7  24     5898.56     5847.49    115.10 o
   7   7  24     1456.83     1366.64     76.65 o
  -6   8  24      670.61      581.88     72.02 o
  -4   8  24      414.25      260.45     51.62 o
  -2   8  24      754.50      722.44     65.58 o
   0   8  24     1281.56     1378.10     66.97 o
   2   8  24     1935.18     1819.92     69.70 o
   4   8  24     5120.04     4892.39    108.43 o
   6   8  24     1057.48     1031.85     68.78 o
   8   8  24      375.85      299.67     76.89 o
  -7   9  24    10204.24    10288.99    185.29 o
  -5   9  24      157.83      201.10     67.66 o
  -3   9  24      398.39      372.19     62.23 o
  -1   9  24      889.83      773.18     62.59 o
   1   9  24    15207.38    15548.85    166.92 o
   3   9  24       71.71       76.78     47.67 o
   5   9  24     1957.44     2276.55     82.33 o
   7   9  24       96.14      161.31     65.82 o
   9   9  24        3.34      -12.35     68.01 o
  -8  10  24     3836.41     4064.71    127.19 o
  -6  10  24     1344.17     1356.71     88.30 o
  -4  10  24     3839.98     4384.59    240.36 o
  -2  10  24     2514.81     2363.08     95.95 o
   0  10  24     1783.01     1669.84     90.34 o
   2  10  24     2363.01     2355.02     78.87 o
   4  10  24     1991.69     1814.83     73.92 o
   6  10  24     3498.33     4024.58    112.56 o
   8  10  24     3841.18     3868.94    115.37 o
  10  10  24      175.04      157.16     93.93 o
  -9  11  24      151.95      222.94     97.77 o
  -7  11  24     4497.94     4630.02    137.97 o
  -5  11  24     2665.57     2662.60    113.89 o
  -3  11  24     9109.30     9773.18    209.11 o
  -1  11  24     1838.78     1754.20     88.57 o
   1  11  24     1033.85     1327.59     70.68 o
   3  11  24      961.25     1149.65     69.22 o
   5  11  24     1094.43     1214.45     81.02 o
   7  11  24      946.10     1127.15     83.46 o
   9  11  24     3812.58     4039.98    154.62 o
  -8  12  24     2101.82     2115.98    130.49 o
  -6  12  24       23.89       55.83    113.00 o
  -4  12  24      660.58      660.26     87.55 o
  -2  12  24      336.83      159.61     72.39 o
   0  12  24     6511.96     6580.49    145.34 o
   2  12  24       32.81       20.44     57.11 o
   4  12  24     2227.50     2645.28    106.16 o
   6  12  24      204.12      318.24     73.29 o
   8  12  24       71.36      168.38     93.39 o
  -7  13  24      702.63      798.98    121.98 o
  -5  13  24     4052.62     3924.15    151.03 o
  -3  13  24      315.97      386.42     79.48 o
  -1  13  24      521.54      463.30     84.42 o
   1  13  24     1016.46     1367.03     90.71 o
   3  13  24    11276.55    11961.36    204.99 o
   5  13  24     1161.45     1336.13     94.53 o
   7  13  24      997.56     1214.14    126.58 o
  -6  14  24      696.47      628.06    111.93 o
  -4  14  24     1904.67     1757.65    138.01 o
  -2  14  24      622.04      519.16    101.90 o
   0  14  24     1952.35     2230.58    113.84 o
   2  14  24        4.98      -39.39     81.45 o
   4  14  24      181.33       50.66     91.85 o
   6  14  24      113.00     -107.93    130.44 o
  -3  15  24     1126.73     1328.68    132.97 o
  -1  15  24     6993.47     7382.90    195.40 o
   1  15  24       27.78       80.91     92.01 o
   3  15  24      122.82      146.78    114.19 o
   0   1  25     8153.27     8144.08    125.53 o
  -1   2  25     6906.84     6743.20    118.20 o
   1   2  25      533.99      480.84     51.12 o
  -2   3  25     1689.79     1616.96     69.81 o
   0   3  25       60.84      -18.13     45.26 o
   2   3  25    17203.82    17260.97    173.89 o
  -3   4  25     5914.36     5451.56    145.28 o
  -1   4  25      227.93      313.60     54.35 o
   1   4  25     5877.56     5883.09    106.25 o
   3   4  25     4620.16     4389.89    104.61 o
  -4   5  25      129.72      141.26     52.60 o
  -2   5  25    21243.44    20743.09    212.04 o
   0   5  25     5602.88     5183.93    104.33 o
   2   5  25       80.51       -6.89     47.77 o
   4   5  25      934.17      948.14     63.16 o
  -5   6  25     2709.55     2788.71     85.17 o
  -3   6  25     2205.17     2095.89     84.78 o
  -1   6  25     8763.21     8877.11    136.76 o
   1   6  25    11126.84    11002.65    136.67 o
   3   6  25     1281.41     1325.47     68.31 o
   5   6  25     3625.26     3620.01     93.78 o
  -6   7  25     3318.97     3021.30     87.87 o
  -4   7  25     7588.94     7585.84    125.58 o
  -2   7  25      112.51       58.44     55.34 o
   0   7  25     6087.14     6449.99    115.22 o
   2   7  25     2879.28     2722.60     78.23 o
   4   7  25       90.98       88.39     55.26 o
   6   7  25     5443.65     5319.27    121.40 o
  -7   8  25     1288.57     1591.67     91.06 o
  -5   8  25       81.59      -41.97     65.84 o
  -3   8  25     2036.06     2028.52     78.75 o
  -1   8  25     6991.83     6432.96    135.88 o
   1   8  25     4186.75     3830.09    104.91 o
   3   8  25     4065.14     4255.66    101.78 o
   5   8  25     3824.01     3810.39     99.24 o
   7   8  25      118.73      168.05     65.53 o
  -8   9  25     5538.23     5663.70    135.03 o
  -6   9  25     1005.15      898.56     82.04 o
  -4   9  25     7776.73     8478.67    145.20 o
  -2   9  25     8547.80     8453.13    141.87 o
   0   9  25     1985.88     1847.23     73.60 o
   2   9  25     4787.54     4747.08    109.62 o
   4   9  25       31.39       90.12     53.91 o
   6   9  25     1260.23     1215.13     80.37 o
   8   9  25     2334.67     2402.94     98.88 o
  -9  10  25     1539.24     1457.96    105.28 o
  -7  10  25      980.99      945.39     80.43 o
  -5  10  25     2993.18     2750.95    106.27 o
  -3  10  25     7022.75     6827.70    180.46 o
  -1  10  25     3245.79     3533.95    101.93 o
   1  10  25     4647.68     5288.46    110.99 o
   3  10  25      220.56      285.32     61.18 o
   5  10  25        0.03      -59.34     59.34 o
   7  10  25     3979.88     4015.40    153.27 o
   9  10  25     3560.48     3415.59    131.86 o
 -10  11  25        1.16       88.85    137.13 o
  -8  11  25     3129.41     2983.77    140.03 o
  -6  11  25      789.06      623.62     83.06 o
  -4  11  25       55.25       25.89     76.63 o
  -2  11  25      368.67      344.46     74.54 o
   0  11  25      370.69      304.60     74.30 o
   2  11  25      201.84       52.74     57.19 o
   4  11  25     5096.84     5545.69    141.69 o
   6  11  25     1873.14     1848.41     92.63 o
   8  11  25     1130.42     1066.57    102.08 o
  10  11  25     2499.05     2397.92    218.49 o
  -9  12  25     1058.64      808.85    127.84 o
  -7  12  25      415.95      247.12     99.13 o
  -5  12  25      600.65      779.53    112.77 o
  -3  12  25        1.23      -72.10     72.10 o
  -1  12  25     3393.49     3750.68    134.45 o
   1  12  25     5181.09     5629.35    133.92 o
   3  12  25       29.10      -32.40     67.89 o
   5  12  25     4527.42     4454.53    131.67 o
   7  12  25     1081.54     1269.99    111.49 o
   9  12  25      322.17      183.23    115.64 o
  -6  13  25     1218.77     1133.55    128.55 o
  -4  13  25     3667.81     4158.28    154.21 o
  -2  13  25      236.90      366.28     85.18 o
   0  13  25    10893.29    11648.88    202.87 o
   2  13  25     1383.91     1607.83     96.15 o
   4  13  25      901.93      869.97     90.87 o
   6  13  25      248.24      144.11     95.46 o
  -5  14  25      348.90      291.71    117.26 o
  -3  14  25     2769.51     2998.30    141.90 o
  -1  14  25      491.30      621.65     93.26 o
   1  14  25      679.98      590.10     92.04 o
   3  14  25     1670.39     1813.71    147.16 o
   5  14  25       41.82      107.95    106.60 o
   0  15  25      292.10      305.45     92.23 o
   1   1  26     5362.07     6051.45    115.01 o
   0   2  26     3577.86     3294.27     88.40 o
   2   2  26     9737.42     9604.00    139.39 o
  -1   3  26     1116.80     1076.46     65.52 o
   1   3  26    22968.07    22179.10    217.23 o
   3   3  26      512.93      559.75     60.07 o
  -2   4  26       76.40       -2.73     53.05 o
   0   4  26       40.58      -47.97     47.97 o
   2   4  26       79.85      171.03     56.36 o
   4   4  26     1331.73     1300.87     71.99 o
  -3   5  26    30489.09    29601.07    272.68 o
  -1   5  26     6133.20     5813.84    137.65 o
   1   5  26     6890.07     7012.15    117.33 o
   3   5  26     1516.38     1508.50     74.22 o
   5   5  26     5323.88     5539.97    114.70 o
  -4   6  26      273.26      295.57     58.23 o
  -2   6  26      472.38      351.50     60.67 o
   0   6  26    11285.49    11754.76    148.76 o
   2   6  26     1987.03     1833.51     79.55 o
   4   6  26     3966.57     3745.98     95.49 o
   6   6  26       45.55      -40.43     56.58 o
  -5   7  26     5929.28     5847.91    119.11 o
  -3   7  26      709.65      763.89     65.14 o
  -1   7  26     1730.51     1558.44     76.51 o
   1   7  26      255.97      248.44     56.33 o
   3   7  26    21306.40    21702.47    215.59 o
   5   7  26     1531.42     1511.46     75.33 o
   7   7  26     4695.08     4677.44    126.68 o
  -6   8  26     1288.08     1183.86     86.40 o
  -4   8  26     7618.17     7963.27    132.23 o
  -2   8  26       11.14       11.89     58.12 o
   0   8  26       39.24      -41.13     50.81 o
   2   8  26      905.83      911.87     68.31 o
   4   8  26     1196.21     1323.35     73.89 o
   6   8  26      868.96      940.90     76.61 o
   8   8  26      497.29      531.30     89.28 o
  -7   9  26      185.76      133.49     74.58 o
  -5   9  26     6459.95     6644.10    148.30 o
  -3   9  26      164.92      154.35     64.96 o
  -1   9  26    16408.79    16860.85    198.27 o
   1   9  26       89.04       99.34     54.68 o
   3   9  26      152.58       44.50     55.41 o
   5   9  26     1326.67     1380.89     78.14 o
   7   9  26     7921.44     8094.25    162.26 o
   9   9  26       38.46       25.19     76.51 o
  -8  10  26      653.27      629.80     93.88 o
  -6  10  26      104.71       35.08     72.79 o
  -4  10  26       21.77      -69.09     69.09 o
  -2  10  26        9.38      -66.06     66.06 o
   0  10  26      206.21      127.66     63.98 o
   2  10  26      462.42      506.84     66.29 o
   4  10  26     1357.96     1321.84     77.37 o
   6  10  26       35.51       -5.47     68.41 o
   8  10  26      101.11      107.67     77.49 o
  10  10  26      558.23      419.89    118.06 o
  -9  11  26     6202.59     6368.39    211.51 o
  -7  11  26     1369.21     1407.61    105.84 o
  -5  11  26     4048.42     4349.35    130.73 o
  -3  11  26       16.66      -20.02     71.62 o
  -1  11  26      276.71      311.86     75.62 o
   1  11  26     2806.72     2912.86     94.77 o
   3  11  26    10184.51    10550.04    160.55 o
   5  11  26     3110.31     2805.23    112.92 o
   7  11  26     3756.96     3758.08    125.18 o
   9  11  26       36.27     -106.58    106.58 o
  -8  12  26      100.74      178.70    117.72 o
  -6  12  26      261.81      319.28     90.79 o
  -4  12  26       67.64       51.34     81.86 o
  -2  12  26      194.73      258.88     82.64 o
   0  12  26      156.92      451.21     84.70 o
   2  12  26     1552.97     1363.70     97.19 o
   4  12  26     1017.39     1034.04     93.87 o
   6  12  26     1544.62     1506.94    107.30 o
   8  12  26      892.89      763.04    109.92 o
  -5  13  26     1589.01     1527.48    163.82 o
  -3  13  26     7430.64     8045.00    180.89 o
  -1  13  26     3867.85     3570.85    131.95 o
   1  13  26     2078.76     1871.84    116.39 o
   3  13  26      139.36      340.18    106.49 o
   5  13  26      174.05      222.95     89.00 o
  -4  14  26     1050.64     1258.05    135.85 o
  -2  14  26      670.92      544.29    105.10 o
   0  14  26      707.16      827.38     96.75 o
   2  14  26     2197.27     2446.00    183.98 o
   4  14  26        2.48       26.40    189.85 o
   0   1  27    10756.13    10443.50    158.08 o
  -1   2  27     2729.44     2507.64     84.18 o
   1   2  27     4257.31     3788.04     97.70 o
  -2   3  27       33.33       -8.92     54.36 o
   0   3  27     7338.25     7536.65    129.57 o
   2   3  27    10354.56    10547.17    150.14 o
  -3   4  27    17140.47    16441.30    202.06 o
  -1   4  27      563.42      540.62     62.14 o
   1   4  27    24111.20    23610.94    220.77 o
   3   4  27     1733.93     1716.85     78.73 o
  -4   5  27     4450.58     4431.26    109.57 o
  -2   5  27    14373.87    14045.32    175.18 o
   0   5  27      195.58      170.40     58.31 o
   2   5  27      366.63      277.68     61.34 o
   4   5  27     2189.69     2199.03     85.18 o
  -5   6  27     6030.29     6182.92    122.41 o
  -3   6  27     3903.40     3958.17    104.26 o
  -1   6  27     1952.01     1974.36     81.96 o
   1   6  27      142.93       34.12     59.07 o
   3   6  27     8090.22     8029.92    147.48 o
   5   6  27     3326.27     3105.13     95.50 o
  -6   7  27     4267.13     4332.14    117.84 o
  -4   7  27     1178.73     1283.40     73.98 o
  -2   7  27       46.89       26.78     59.82 o
   0   7  27     1234.33     1251.13     75.16 o
   2   7  27     7289.33     7574.66    142.23 o
   4   7  27       14.92      102.78     59.09 o
   6   7  27     4819.92     4358.29    113.90 o
  -7   8  27      840.67      868.37     85.66 o
  -5   8  27     2579.91     2468.72     96.33 o
  -3   8  27       20.26      -59.52     59.52 o
  -1   8  27     8769.94     9410.57    149.45 o
   1   8  27     3780.05     3497.12    102.73 o
   3   8  27     4030.02     3914.20    102.92 o
   5   8  27      492.37      591.09     67.65 o
   7   8  27       52.98       20.77     68.14 o
  -8   9  27      180.93       89.24     78.38 o
  -6   9  27      236.22       71.87     75.09 o
  -4   9  27     1148.36     1024.77     79.48 o
  -2   9  27     2452.64     2296.64     90.03 o
   0   9  27     1687.71     1674.40     78.33 o
   2   9  27       27.78      -25.86     59.62 o
   4   9  27       35.17      -56.47     56.47 o
   6   9  27     1228.67     1376.00     86.61 o
   8   9  27     3972.10     3837.07    120.45 o
  -9  10  27     1186.01     1274.44    118.05 o
  -7  10  27     1561.60     1505.36     96.37 o
  -5  10  27     3994.21     3885.71    125.14 o
  -3  10  27      321.10      438.03     77.78 o
  -1  10  27     2434.10     2381.73    128.08 o
   1  10  27      263.86      299.07     65.21 o
   3  10  27     2844.15     2646.63     93.53 o
   5  10  27     1719.86     1428.95     88.23 o
   7  10  27     5495.47     5462.90    138.67 o
   9  10  27      843.62      839.45    123.75 o
  -8  11  27     2707.89     2502.11    137.80 o
  -6  11  27        2.38      -28.09     80.94 o
  -4  11  27     1975.25     1922.88    107.96 o
  -2  11  27      155.35      127.48     81.12 o
   0  11  27      871.78      772.88     90.30 o
   2  11  27       69.99      -63.72     63.72 o
   4  11  27     4925.53     4970.74    129.69 o
   6  11  27      214.71      146.66     81.08 o
   8  11  27       89.85      161.17     99.71 o
  -7  12  27      196.35      211.35    116.84 o
  -5  12  27       15.41       87.72     92.76 o
  -3  12  27     2745.57     3111.22    126.00 o
  -1  12  27     5228.68     5486.08    154.02 o
   1  12  27     2360.31     2093.82    111.64 o
   3  12  27     2613.46     2929.58    114.27 o
   5  12  27       20.36       13.70     87.74 o
   7  12  27       99.06      101.15    113.14 o
  -4  13  27     1069.59      995.75    115.44 o
  -2  13  27      264.61      187.86     97.16 o
   0  13  27      711.03      849.12    104.53 o
   2  13  27      840.31      856.31    117.20 o
   4  13  27     1090.41      879.70    125.67 o
  -1  14  27       27.64       21.04     98.43 o
   1  14  27      143.50      205.08    125.51 o
   0   0  28    41991.58    40333.94   1023.31 o
   1   1  28       74.68      -26.22     60.78 o
   0   2  28     1698.57     1613.22     81.47 o
   2   2  28     2500.18     2381.03     85.93 o
  -1   3  28      238.09      220.40     58.51 o
   1   3  28      162.07      155.46     59.38 o
   3   3  28      523.63      599.46     65.33 o
  -2   4  28    22530.02    22632.91    246.60 o
   0   4  28    19846.63    19055.84    207.01 o
   2   4  28    25147.72    24881.47    262.32 o
   4   4  28     3326.79     3413.44     99.59 o
  -3   5  28        4.89      -14.98     59.74 o
  -1   5  28      505.42      680.71     67.12 o
   1   5  28        0.65      -44.81     57.88 o
   3   5  28      125.81      150.80     62.07 o
   5   5  28      110.69       -5.20     61.81 o
  -4   6  28        0.75       48.30     61.74 o
  -2   6  28     9480.87     9521.65    150.12 o
   0   6  28      920.77      882.18     85.00 o
   2   6  28     5783.40     6005.79    127.72 o
   4   6  28        0.90       48.90     58.91 o
   6   6  28    17516.55    17866.64    200.60 o
  -5   7  28       13.23      -41.32     68.38 o
  -3   7  28      112.91      144.07     64.35 o
  -1   7  28      177.10      159.29     63.58 o
   1   7  28      336.29      271.52     67.31 o
   3   7  28       36.56      -15.14     59.80 o
   5   7  28      435.99      364.52     65.82 o
   7   7  28       98.06      219.55     75.41 o
  -6   8  28      172.71      221.43     77.76 o
  -4   8  28       60.52       86.59     65.96 o
  -2   8  28    10625.58    10662.01    160.73 o
   0   8  28      873.46      816.67     80.08 o
   2   8  28     8521.61     8471.85    174.62 o
   4   8  28     1665.29     1566.03     80.85 o
   6   8  28       58.80      182.64     70.59 o
   8   8  28     2436.64     2580.78    112.73 o
  -7   9  28        1.20      -54.95     81.99 o
  -5   9  28       73.98      114.86     75.74 o
  -3   9  28        4.16      -38.93     67.87 o
  -1   9  28      238.17      194.86     66.81 o
   1   9  28        2.73       88.02     67.03 o
   3   9  28        3.26       32.55     62.98 o
   5   9  28      669.33      561.95     71.99 o
   7   9  28      319.48      241.61     76.51 o
   9   9  28      815.51      685.95     98.30 o
  -8  10  28     2305.85     2461.42    136.14 o
  -6  10  28     1943.41     1899.95    112.60 o
  -4  10  28     4889.42     4564.63    133.28 o
  -2  10  28      903.02      880.74     78.74 o
   0  10  28       28.37      -26.45     72.13 o
   2  10  28      563.49      550.89     71.59 o
   4  10  28     9070.40     9399.02    163.73 o
   6  10  28     3326.56     3452.25    122.27 o
   8  10  28     5483.02     5915.52    165.51 o
  -7  11  28        0.17      -36.15     98.28 o
  -5  11  28        6.45       22.85     82.61 o
  -3  11  28        2.29      110.58     76.15 o
  -1  11  28       30.61        2.86     88.50 o
   1  11  28      387.41      171.73     97.37 o
   3  11  28       98.83      142.87     69.62 o
   5  11  28     2815.57     2624.47    115.32 o
   7  11  28      112.04      -41.84     95.60 o
  -6  12  28       15.61      -98.67     98.67 o
  -4  12  28     1812.53     1724.09    103.52 o
  -2  12  28       96.56       26.68     84.36 o
   0  12  28     7922.21     8474.40    222.13 o
   2  12  28      317.02      202.75     80.66 o
   4  12  28      679.52      514.45     94.58 o
   6  12  28       44.84       67.51    100.32 o
  -3  13  28      359.70      414.35     96.01 o
  -1  13  28      129.66       23.42     94.99 o
   1  13  28      136.71       95.89     95.66 o
   3  13  28      104.61      161.42    110.22 o
   0   1  29    10368.53    10251.45    164.19 o
  -1   2  29     3511.38     3413.91     98.34 o
   1   2  29     1981.18     1800.00     88.28 o
  -2   3  29      846.66      674.12     67.39 o
   0   3  29     9831.27     9305.76    159.66 o
   2   3  29     6276.84     5829.21    125.13 o
  -3   4  29     6727.73     6509.07    132.39 o
  -1   4  29      232.50      184.50     61.72 o
   1   4  29    11580.93    11600.40    164.82 o
   3   4  29        3.95      -59.39     59.39 o
  -4   5  29     2029.66     1847.22     85.84 o
  -2   5  29    13271.08    13298.78    186.80 o
   0   5  29      113.53      101.94     68.38 o
   2   5  29      586.43      554.94     69.16 o
   4   5  29      731.44      718.08     71.71 o
  -5   6  29     1543.24     1380.35     81.89 o
  -3   6  29     6114.22     6223.49    151.62 o
  -1   6  29      135.26       10.96     61.28 o
   1   6  29      390.61      458.11     68.94 o
   3   6  29      742.09      656.11     77.73 o
   5   6  29     7448.15     7636.31    144.14 o
  -6   7  29     1286.95     1320.95     88.27 o
  -4   7  29     1023.63      995.35     77.36 o
  -2   7  29     1503.02     1592.52     84.22 o
   0   7  29      358.89      209.36     72.95 o
   2   7  29     5846.71     6024.35    133.36 o
   4   7  29      232.36      149.53     63.69 o
   6   7  29     2193.80     2185.04     97.46 o
  -7   8  29       69.29       88.38     83.91 o
  -5   8  29       76.47       10.51     69.89 o
  -3   8  29      151.46      186.04     68.37 o
  -1   8  29     6084.36     6175.92    133.62 o
   1   8  29     1550.14     1489.01     85.45 o
   3   8  29     6384.81     6712.08    133.50 o
   5   8  29     1092.60      993.07     82.50 o
   7   8  29      594.27      656.93     81.98 o
  -8   9  29      169.93      -18.47     80.57 o
  -6   9  29     1075.99     1016.81     99.33 o
  -4   9  29     1088.34     1031.61     95.66 o
  -2   9  29     2156.26     2138.96     92.86 o
   0   9  29     2688.79     2607.40    105.71 o
   2   9  29       70.02      105.13     70.25 o
   4   9  29       42.18       16.54     65.88 o
   6   9  29     2510.27     2450.37    105.11 o
   8   9  29     3403.06     3271.90    151.03 o
  -7  10  29     1840.00     1978.25    125.49 o
  -5  10  29     3751.30     4075.63    139.23 o
  -3  10  29      404.40      192.71     83.36 o
  -1  10  29     3988.71     3823.58    132.15 o
   1  10  29     1198.37     1245.84     91.84 o
   3  10  29     1651.83     1504.11     85.84 o
   5  10  29       55.28      114.86     81.95 o
   7  10  29     4599.81     4542.96    148.61 o
  -6  11  29        9.43       20.50     87.57 o
  -4  11  29      397.82      391.43     90.69 o
  -2  11  29     2652.70     2580.56    118.87 o
   0  11  29     1756.72     1629.72    107.67 o
   2  11  29      393.35      445.37     79.40 o
   4  11  29     4036.54     4251.71    135.10 o
   6  11  29      148.86      207.67    101.28 o
  -3  12  29      146.76      283.42     84.41 o
  -1  12  29     1677.84     1761.13    122.64 o
   1  12  29      172.06      196.85    111.60 o
   3  12  29     1561.23     1644.64    134.20 o
   1   1  30     2042.31     1662.61     88.77 o
   0   2  30      269.86      234.66     69.13 o
   2   2  30     1057.94      963.02     72.85 o
  -1   3  30       58.32       14.04     66.45 o
   1   3  30    11566.86    11510.58    178.17 o
   3   3  30      325.33      151.04     64.09 o
  -2   4  30      784.02      734.25     72.22 o
   0   4  30       52.86       26.83     68.32 o
   2   4  30       87.22       57.06     62.65 o
   4   4  30    11904.91    11856.50    171.63 o
  -3   5  30    14798.90    15225.67    244.56 o
  -1   5  30     3284.07     3088.09    107.98 o
   1   5  30     3565.99     3323.21    110.64 o
   3   5  30       75.35        3.96     64.56 o
   5   5  30     2961.53     3029.25    103.39 o
  -4   6  30      738.09      807.34     76.25 o
  -2   6  30     2456.42     2482.90     98.95 o
   0   6  30     4131.11     3955.43    119.14 o
   2   6  30      645.72      629.35     74.76 o
   4   6  30      929.27      892.28     77.16 o
   6   6  30       99.27       -0.42     67.97 o
  -5   7  30     1248.80     1370.70     94.16 o
  -3   7  30        2.47       -7.29     65.83 o
  -1   7  30       68.09      131.58     73.05 o
   1   7  30     2210.09     1961.53     92.56 o
   3   7  30     6901.93     7014.33    143.68 o
   5   7  30     1326.80     1226.03     81.32 o
   7   7  30     3663.14     3307.15    123.57 o
  -6   8  30       77.33      118.70     86.27 o
  -4   8  30     1464.50     1461.74     95.86 o
  -2   8  30        8.25      -17.08     67.16 o
   0   8  30      341.26      334.36     77.84 o
   2   8  30      650.58      702.29     77.99 o
   4   8  30      779.83      742.36     77.06 o
   6   8  30     5880.89     5677.19    150.65 o
   8   8  30     1283.19     1204.81     98.35 o
  -7   9  30       84.63      -73.01     88.17 o
  -5   9  30     4463.92     4379.75    144.26 o
  -3   9  30       46.64      124.24     76.81 o
  -1   9  30     7921.35     8374.57    176.09 o
   1   9  30       29.51      -41.78     74.13 o
   3   9  30      182.58       58.97     68.30 o
   5   9  30      153.85      149.95     76.71 o
   7   9  30     3561.87     3417.48    129.49 o
  -6  10  30       12.44       45.85     91.00 o
  -4  10  30      695.25      540.06    103.04 o
  -2  10  30     4961.02     4911.92    190.01 o
   0  10  30      754.48      737.07     88.13 o
   2  10  30     2202.05     2266.08    102.03 o
   4  10  30      202.97      202.42     86.08 o
   6  10  30      334.90      313.44    103.30 o
  -5  11  30     1205.86     1103.30    108.23 o
  -3  11  30       93.36       77.36     87.24 o
  -1  11  30      757.56      638.00    105.68 o
   1  11  30       59.94      115.67     88.86 o
   3  11  30     5058.96     5387.85    157.89 o
   5  11  30     1402.63     1247.73    117.01 o
  -2  12  30       22.71       -8.13     99.32 o
   0  12  30       26.01      -61.26     96.49 o
   2  12  30     2618.10     2688.49    139.32 o
   0   1  31     2885.62     3000.25    107.81 o
  -1   2  31     2222.75     2021.93     96.68 o
   1   2  31       11.47       58.83     69.49 o
  -2   3  31     2567.80     2577.25    103.85 o
   0   3  31     1189.31      958.72     84.65 o
   2   3  31     1382.29     1380.87     82.06 o
  -3   4  31     3444.08     3615.72    109.28 o
  -1   4  31       69.70      -14.62     70.48 o
   1   4  31     6544.40     6659.52    147.76 o
   3   4  31     4431.13     4237.31    115.54 o
  -4   5  31       15.45       60.07     66.84 o
  -2   5  31     3229.86     3164.35    112.06 o
   0   5  31     5360.34     5212.63    163.17 o
   2   5  31      887.45      762.70     76.23 o
   4   5  31     1146.94     1291.62     83.55 o
  -5   6  31      420.34      297.40     74.80 o
  -3   6  31        1.42      -58.44     66.27 o
  -1   6  31     3434.41     3267.10    114.18 o
   1   6  31     1328.95     1197.74     89.47 o
   3   6  31        3.30      -66.81     66.81 o
   5   6  31     1449.62     1344.97     86.83 o
  -6   7  31     2522.17     2453.91    111.90 o
  -4   7  31     1579.99     1645.45     91.52 o
  -2   7  31      885.43     1073.76     89.58 o
   0   7  31     2218.58     2435.88    106.51 o
   2   7  31      617.52      502.02     76.57 o
   4   7  31     1436.13     1309.50     87.78 o
   6   7  31     2338.72     2649.89    113.76 o
  -7   8  31      395.96      161.03     91.13 o
  -5   8  31       24.27      -54.16     82.76 o
  -3   8  31     2808.81     2934.35    105.97 o
  -1   8  31      973.19      983.16     89.57 o
   1   8  31      222.63      149.07     78.98 o
   3   8  31      766.72      675.20     79.94 o
   5   8  31     6204.90     6493.16    157.90 o
   7   8  31      274.79      333.08     85.37 o
  -6   9  31        2.85      -88.06     88.06 o
  -4   9  31     4944.76     4806.65    148.81 o
  -2   9  31     3540.89     3771.09    136.97 o
   0   9  31     1550.70     1659.63    100.56 o
   2   9  31     4897.25     5200.16    140.59 o
   4   9  31       86.17      113.65     82.89 o
   6   9  31      505.24      532.75     97.73 o
  -5  10  31      146.16      150.23     91.13 o
  -3  10  31     1293.43     1276.52    117.73 o
  -1  10  31      194.79      239.26     92.06 o
   1  10  31     4369.51     4259.63    133.59 o
   3  10  31     1813.40     1830.45    100.50 o
   5  10  31      229.09      304.95    103.92 o
  -2  11  31     4043.72     3875.43    155.00 o
   0  11  31      121.54      253.76     92.76 o
   2  11  31        0.32       -1.93     83.90 o
   0   0  32     4876.90     4968.44    284.25 o
   1   1  32      673.94      510.12     81.85 o
   0   2  32       32.46      -65.91     71.05 o
   2   2  32      415.91      372.29     78.08 o
  -1   3  32     8214.54     8299.40    195.40 o
   1   3  32      121.41       42.12     72.66 o
   3   3  32        0.18       -1.43     66.20 o
  -2   4  32      548.49      514.81     81.69 o
   0   4  32      676.02      768.88     83.86 o
   2   4  32     2523.69     2575.18    100.41 o
   4   4  32       52.06       39.47     69.62 o
  -3   5  32      100.08      133.83     77.54 o
  -1   5  32      914.97      784.82     85.28 o
   1   5  32     2461.17     2362.25    136.98 o
   3   5  32     3794.36     3563.26    112.90 o
   5   5  32     3476.75     3277.28    110.63 o
  -4   6  32     1668.15     1772.64     93.69 o
  -2   6  32     3385.73     3281.33    117.45 o
   0   6  32       74.32        0.72     75.18 o
   2   6  32       25.27      -33.57     69.36 o
   4   6  32        9.16       71.95     72.06 o
   6   6  32     2662.69     3021.65    119.94 o
  -5   7  32     1498.87     1578.64    110.83 o
  -3   7  32     7459.79     7265.13    160.90 o
  -1   7  32     1833.98     1805.33    100.99 o
   1   7  32     1677.45     1612.08     98.82 o
   3   7  32      214.77      364.02     77.69 o
   5   7  32     2611.25     2557.62    105.99 o
   7   7  32       17.80      145.34     89.95 o
  -6   8  32     2063.73     2366.18    124.32 o
  -4   8  32       29.55       20.20     81.00 o
  -2   8  32      440.06      518.08     87.29 o
   0   8  32     2189.59     2073.64    106.35 o
   2   8  32     2056.21     2273.55    103.01 o
   4   8  32     1931.74     2299.59    105.14 o
   6   8  32      687.68      526.87     99.37 o
  -5   9  32      207.61      264.10     94.48 o
  -3   9  32      130.06      193.27     98.98 o
  -1   9  32     1237.44     1219.03     97.92 o
   1   9  32     6173.15     6240.46    191.80 o
   3   9  32      505.10      439.69     83.25 o
   5   9  32     7093.64     7317.15    199.37 o
  -4  10  32     1569.71     1569.66    194.23 o
  -2  10  32     1559.37     1633.51    124.15 o
   0  10  32      988.86      981.24    105.97 o
   2  10  32       50.85       21.74     84.07 o
   4  10  32      474.36      358.83    150.77 o
   0   1  33       38.65       66.80     74.89 o
  -1   2  33     5070.94     4893.36    150.88 o
   1   2  33      422.53      446.46     81.02 o
  -2   3  33     3284.15     2913.49    113.09 o
   0   3  33     2172.10     2370.58    118.75 o
   2   3  33      256.73      154.30     78.69 o
  -3   4  33      163.54       -1.64     78.04 o
  -1   4  33      672.49      556.25     84.59 o
   1   4  33      272.87      210.86     79.47 o
   3   4  33     2539.85     2383.52    101.89 o
  -4   5  33     1319.48     1083.05     94.22 o
  -2   5  33     3622.80     3794.87    126.24 o
   0   5  33      388.59      293.23     81.05 o
   2   5  33     3764.22     4066.46    128.31 o
   4   5  33     3729.18     3670.03    117.81 o
  -5   6  33      452.79      332.71     80.26 o
  -3   6  33     3310.88     3429.68    155.78 o
  -1   6  33     2040.47     2065.10    106.70 o
   1   6  33     1533.88     1386.15     97.95 o
   3   6  33     1546.03     1682.25     96.05 o
   5   6  33      123.97      119.07     76.65 o
  -6   7  33     2952.52     2872.12    177.28 o
  -4   7  33     2387.81     2187.13    121.24 o
  -2   7  33       46.43      -44.51     80.03 o
   0   7  33     2152.26     2135.13    108.77 o
   2   7  33      107.38       54.39     81.73 o
   4   7  33     1197.57     1297.03    104.55 o
   6   7  33       38.61       59.09     85.44 o
  -5   8  33      240.78       63.12     92.00 o
  -3   8  33     1311.05     1351.26    110.30 o
  -1   8  33      406.70      470.88     88.90 o
   1   8  33      183.45      158.16     84.20 o
   3   8  33      953.83      795.62     88.37 o
   5   8  33     3073.67     3458.15    130.47 o
  -4   9  33        9.66       -3.14    100.99 o
  -2   9  33       96.91      206.08     94.29 o
   0   9  33     2976.86     3432.30    127.16 o
   2   9  33       42.38      -83.22     83.22 o
   4   9  33     3100.81     3508.87    140.28 o
   1   1  34      957.84      808.69     90.20 o
   0   2  34     1553.51     1422.39     98.28 o
   2   2  34     4284.96     3971.68    127.79 o
  -1   3  34        0.08      -77.57     77.57 o
   1   3  34      138.30      169.30     80.13 o
   3   3  34      176.87      256.16     83.60 o
  -2   4  34      581.28      564.65     87.79 o
   0   4  34      154.60       16.53     78.76 o
   2   4  34     1803.55     1963.25    106.34 o
   4   4  34     5481.98     5489.94    167.38 o
  -3   5  34       32.13       75.07     81.89 o
  -1   5  34        0.64      -76.70     79.24 o
   1   5  34      451.29      423.77     86.76 o
   3   5  34      128.26      129.18     77.31 o
   5   5  34        2.28      -81.04     81.04 o
  -4   6  34     1744.58     1645.69    105.46 o
  -2   6  34      104.69      111.48     83.40 o
   0   6  34     4889.90     4349.91    135.24 o
   2   6  34       43.79       76.96     85.75 o
   4   6  34     2269.41     1863.50    101.14 o
   6   6  34     2758.49     2740.79    123.06 o
  -5   7  34        2.05      -28.52     95.05 o
  -3   7  34        0.86      -48.11     83.67 o
  -1   7  34        3.81      -62.32     82.35 o
   1   7  34       42.07      -55.61     83.44 o
   3   7  34      551.66      420.92     85.09 o
   5   7  34       72.15      -20.38     86.89 o
  -4   8  34     2037.79     2037.26    281.30 o
  -2   8  34       33.83      -86.65     91.27 o
   0   8  34       70.14      -67.21     84.45 o
   2   8  34      635.02      819.37     96.41 o
   4   8  34     4391.04     5037.79    247.10 o
   0   1  35       76.00       42.28     81.19 o
  -1   2  35     1788.36     1603.05    104.82 o
   1   2  35       36.14        1.05     80.71 o
  -2   3  35     2264.10     2163.75    110.91 o
   0   3  35     1348.38     1283.27     99.14 o
   2   3  35       13.20      -80.53     80.53 o
  -3   4  35       11.50      -42.93     82.56 o
  -1   4  35       56.03       32.29     82.38 o
   1   4  35       12.65      -31.46     81.58 o
   3   4  35     2480.23     2509.85    116.04 o
  -4   5  35      700.76      686.04     99.24 o
  -2   5  35     1283.72     1432.18    104.56 o
   0   5  35     1155.64     1139.09     99.02 o
   2   5  35      171.26      148.08     85.77 o
   4   5  35      528.34      443.00     91.04 o
  -5   6  35      890.70     1033.24    193.72 o
  -3   6  35     2181.03     2364.30    115.88 o
  -1   6  35     2278.86     2262.91    114.73 o
   1   6  35      691.84      568.64     91.80 o
   3   6  35      106.62      138.70     83.65 o
   5   6  35       56.82      143.59    149.53 o
  -2   7  35      470.29      512.19     94.04 o
   0   7  35      771.16      758.91     96.57 o
   2   7  35      166.42       99.16     89.05 o
   0   0  36      243.56       43.96    171.34 o
   1   1  36       27.44      135.83     85.89 o
   0   2  36      235.54      342.78     89.37 o
   2   2  36      120.34      153.33     86.57 o
  -1   3  36     3169.11     2593.19    119.03 o
   1   3  36      230.82      243.80     87.92 o
   3   3  36      788.12      885.44     99.21 o
  -2   4  36     1945.76     2086.57    113.81 o
   0   4  36      168.32      101.40     87.36 o
   2   4  36     1184.37     1241.60    102.92 o
   4   4  36      667.79      721.98     98.48 o
  -3   5  36       31.33      -35.52     88.71 o
  -1   5  36     1395.42     1503.78    106.92 o
   1   5  36     1356.94     1301.97    103.63 o
   3   5  36     2720.59     2912.09    126.55 o
  -2   6  36     1154.37     1304.20    122.05 o
   0   6  36       59.04       80.10     89.50 o
   2   6  36      146.37      103.88    105.09 o
   0   1  37      215.34      -15.58     87.84 o
  -1   2  37     3657.76     3480.07    132.93 o
   1   2  37      157.36       59.89     89.05 o
  -2   3  37     2664.76     2783.18    127.28 o
   0   3  37      191.72      276.21     90.76 o
   2   3  37     1591.61     1418.38    109.07 o
  -1   4  37       74.62      -88.41     88.41 o
   1   4  37      228.88      191.51     92.12 o
 
